# Supplementary material for: Punishment is slower than cooperation or defection in online network games
Source: Sci Rep. 2024 Oct 3;14:23024. doi: 10.1038/s41598-024-72939-2 (PMC11449937; doi:10.1038/s41598-024-72939-2)
Supplement: Supplementary file 3 — Supplementary Information 3. [file 41598_2024_72939_MOESM3_ESM.csv]

superid	round	game	behavior	behavior_coop	behavior_defect	behavior_punish	behaviorTime_prompt	behaviorTime_sec	degree	behavior_lag	behavior_coop_lag	local_rate_coop_lag	behavior_defect_lag	local_rate_defect_lag	behavior_punish_lag	local_rate_punish_lag	punish_type_NR	punish_type_IA	punish_type_CR	punish_type_U	last_punished	rewired	local_rate_punish_lag_binary	initial_score_low	showScore
102	0	1	NA	0	0	0	NA	NA	7	NA	NA	NA	NA	NA	NA	NA	0	0	0	0	NA	0	NA	1	0
102	1	1	D	0	1	0	4000	4	7	NA	NA	NA	NA	NA	NA	NA	0	0	0	0	NA	0	NA	1	0
102	2	1	C	1	0	0	5000	0.5	7	D	0	0.7142857142857143	1	0.2857142857142857	0	0	0	0	0	0	0	0	Low	1	0
102	3	1	C	1	0	0	2000	2	6	C	1	0.7142857142857143	0	0.2857142857142857	0	0	0	0	0	0	0	0	Low	1	0
102	4	1	C	1	0	0	4000	4	6	C	1	0.8571428571428571	0	0.14285714285714288	0	0	0	0	0	0	0	1	Low	1	0
102	5	1	C	1	0	0	3000	3	6	C	1	0.6666666666666666	0	0.33333333333333337	0	0	0	0	0	0	0	1	Low	1	0
102	6	1	C	1	0	0	3000	3	6	C	1	1	0	0	0	0	0	0	0	0	0	0	Low	1	0
102	7	1	C	1	0	0	3000	3	6	C	1	0.8333333333333334	0	0.16666666666666669	0	0	0	0	0	0	0	0	Low	1	0
102	8	1	C	1	0	0	3000	3	6	C	1	1	0	0	0	0	0	0	0	0	0	0	Low	1	0
102	9	1	C	1	0	0	3000	3	6	C	1	0.8333333333333334	0	0.16666666666666669	0	0	0	0	0	0	0	0	Low	1	0
102	10	1	C	1	0	0	2000	2	6	C	1	1	0	0	0	0	0	0	0	0	0	0	Low	1	0
102	11	1	C	1	0	0	3000	3	7	C	1	0.8333333333333334	0	0.16666666666666669	0	0	0	0	0	0	0	1	Low	1	0
102	12	1	C	1	0	0	3000	3	8	C	1	1	0	0	0	0	0	0	0	0	0	1	Low	1	0
102	13	1	C	1	0	0	3000	3	7	C	1	1	0	0	0	0	0	0	0	0	0	1	Low	1	0
102	14	1	C	1	0	0	4000	4	6	C	1	0.75	0	0.25	0	0	0	0	0	0	0	1	Low	1	0
102	15	1	C	1	0	0	2000	2	7	C	1	0.8571428571428571	0	0.14285714285714288	0	0	0	0	0	0	0	1	Low	1	0
103	0	1	NA	0	0	0	NA	NA	4	NA	NA	NA	NA	NA	NA	NA	0	0	0	0	NA	0	NA	1	0
103	1	1	D	0	1	0	13000	8.5	3	NA	NA	NA	NA	NA	NA	NA	0	0	0	0	NA	0	NA	1	0
103	2	1	D	0	1	0	14000	9.5	3	D	0	0.75	1	0.25	0	0	0	0	0	0	0	1	Low	1	0
103	3	1	D	0	1	0	2000	2	4	D	0	0.6666666666666666	1	0.33333333333333337	0	0	0	0	0	0	0	1	Low	1	0
103	4	1	D	0	1	0	5000	0.5	4	D	0	0.6666666666666666	1	0.33333333333333337	0	0	0	0	0	0	0	1	Low	1	0
103	5	1	D	0	1	0	4000	4	4	D	0	0.75	1	0.25	0	0	0	0	0	0	0	1	Low	1	0
103	6	1	D	0	1	0	2000	2	5	D	0	0.75	1	0.25	0	0	0	0	0	0	0	1	Low	1	0
103	7	1	D	0	1	0	3000	3	3	D	0	0.75	1	0.25	0	0	0	0	0	0	0	1	Low	1	0
103	8	1	D	0	1	0	2000	2	1	D	0	0.8	1	0.2	0	0	0	0	0	0	0	0	Low	1	0
103	9	1	D	0	1	0	4000	4	1	D	0	1	1	0	0	0	0	0	0	0	0	1	Low	1	0
103	10	1	D	0	1	0	5000	0.5	1	D	0	1	1	0	0	0	0	0	0	0	0	0	Low	1	0
103	11	1	D	0	1	0	15000	10.5	1	D	0	1	1	0	0	0	0	0	0	0	0	1	Low	1	0
103	12	1	C	1	0	0	14000	9.5	4	D	0	1	1	0	0	0	0	0	0	0	0	1	Low	1	0
103	13	1	D	0	1	0	8000	3.5	2	C	1	1	0	0	0	0	0	0	0	0	0	1	Low	1	0
103	14	1	D	0	1	0	4000	4	2	D	0	0.75	1	0.25	0	0	0	0	0	0	0	1	Low	1	0
103	15	1	C	1	0	0	13000	8.5	2	D	0	1	1	0	0	0	0	0	0	0	0	1	Low	1	0
104	0	1	NA	0	0	0	NA	NA	3	NA	NA	NA	NA	NA	NA	NA	0	0	0	0	NA	0	NA	1	0
104	1	1	D	0	1	0	3000	3	3	NA	NA	NA	NA	NA	NA	NA	0	0	0	0	NA	0	NA	1	0
104	2	1	D	0	1	0	9000	4.5	3	D	0	0.6666666666666666	1	0.33333333333333337	0	0	0	0	0	0	0	0	Low	1	0
104	3	1	C	1	0	0	4000	4	3	D	0	1	1	0	0	0	0	0	0	0	0	1	Low	1	0
104	4	1	D	0	1	0	5000	0.5	4	C	1	1	0	0	0	0	0	0	0	0	0	1	Low	1	0
104	5	1	C	1	0	0	7000	2.5	5	D	0	1	1	0	0	0	0	0	0	0	0	1	Low	1	0
104	6	1	D	0	1	0	4000	4	5	C	1	1	0	0	0	0	0	0	0	0	0	1	Low	1	0
104	7	1	C	1	0	0	4000	4	6	D	0	1	1	0	0	0	0	0	0	0	0	1	Low	1	0
104	8	1	D	0	1	0	3000	3	5	C	1	1	0	0	0	0	0	0	0	0	0	1	Low	1	0
104	9	1	C	1	0	0	6000	1.5	5	D	0	1	1	0	0	0	0	0	0	0	0	0	Low	1	0
104	10	1	D	0	1	0	2000	2	4	C	1	1	0	0	0	0	0	0	0	0	0	1	Low	1	0
104	11	1	C	1	0	0	2000	2	5	D	0	1	1	0	0	0	0	0	0	0	0	1	Low	1	0
104	12	1	C	1	0	0	2000	2	6	C	1	1	0	0	0	0	0	0	0	0	0	1	Low	1	0
104	13	1	C	1	0	0	3000	3	5	C	1	1	0	0	0	0	0	0	0	0	0	0	Low	1	0
104	14	1	D	0	1	0	4000	4	4	C	1	0.8333333333333334	0	0.16666666666666669	0	0	0	0	0	0	0	0	Low	1	0
104	15	1	C	1	0	0	3000	3	4	D	0	1	1	0	0	0	0	0	0	0	0	0	Low	1	0
105	0	1	NA	0	0	0	NA	NA	2	NA	NA	NA	NA	NA	NA	NA	0	0	0	0	NA	0	NA	1	0
105	1	1	D	0	1	0	2000	2	2	NA	NA	NA	NA	NA	NA	NA	0	0	0	0	NA	1	NA	1	0
105	2	1	C	1	0	0	6000	1.5	3	D	0	0.5	1	0.5	0	0	0	0	0	0	0	1	Low	1	0
105	3	1	C	1	0	0	3000	3	4	C	1	1	0	0	0	0	0	0	0	0	0	1	Low	1	0
105	4	1	C	1	0	0	3000	3	7	C	1	1	0	0	0	0	0	0	0	0	0	1	Low	1	0
105	5	1	C	1	0	0	5000	0.5	7	C	1	0.75	0	0	0	0.25	0	0	0	0	1	0	High	1	0
105	6	1	C	1	0	0	2000	2	7	C	1	1	0	0	0	0	0	0	0	0	0	0	Low	1	0
105	7	1	C	1	0	0	4000	4	7	C	1	0.8571428571428571	0	0.14285714285714288	0	0	0	0	0	0	0	0	Low	1	0
105	8	1	C	1	0	0	6000	1.5	6	C	1	1	0	0	0	0	0	0	0	0	0	1	Low	1	0
105	9	1	C	1	0	0	3000	3	6	C	1	0.8571428571428571	0	0.14285714285714288	0	0	0	0	0	0	0	0	Low	1	0
105	10	1	C	1	0	0	2000	2	6	C	1	1	0	0	0	0	0	0	0	0	0	0	Low	1	0
105	11	1	C	1	0	0	2000	2	6	C	1	1	0	0	0	0	0	0	0	0	0	0	Low	1	0
105	12	1	C	1	0	0	2000	2	6	C	1	1	0	0	0	0	0	0	0	0	0	0	Low	1	0
105	13	1	C	1	0	0	3000	3	5	C	1	1	0	0	0	0	0	0	0	0	0	1	Low	1	0
105	14	1	C	1	0	0	4000	4	6	C	1	0.8333333333333334	0	0.16666666666666669	0	0	0	0	0	0	0	1	Low	1	0
105	15	1	C	1	0	0	1000	1	6	C	1	1	0	0	0	0	0	0	0	0	0	0	Low	1	0
106	0	1	NA	0	0	0	NA	NA	5	NA	NA	NA	NA	NA	NA	NA	0	0	0	0	NA	0	NA	1	0
106	1	1	D	0	1	0	7000	2.5	5	NA	NA	NA	NA	NA	NA	NA	0	0	0	0	NA	1	NA	1	0
106	2	1	D	0	1	0	4000	4	6	D	0	0.4	1	0.6	0	0	0	0	0	0	0	1	Low	1	0
106	3	1	D	0	1	0	3000	3	5	D	0	0.8	1	0.2	0	0	0	0	0	0	0	0	Low	1	0
106	4	1	D	0	1	0	3000	3	4	D	0	0.8333333333333334	1	0.16666666666666669	0	0	0	0	0	0	0	1	Low	1	0
106	5	1	D	0	1	0	7000	2.5	4	D	0	0.6	1	0.2	0	0.2	0	0	0	0	1	1	High	1	0
106	6	1	D	0	1	0	4000	4	5	D	0	0.75	1	0.25	0	0	0	0	0	0	0	1	Low	1	0
106	7	1	D	0	1	0	3000	3	4	D	0	0.75	1	0.25	0	0	0	0	0	0	0	1	Low	1	0
106	8	1	D	0	1	0	3000	3	4	D	0	0.8	1	0.2	0	0	0	0	0	0	0	1	Low	1	0
106	9	1	D	0	1	0	2000	2	4	D	0	1	1	0	0	0	0	0	0	0	0	0	Low	1	0
106	10	1	D	0	1	0	7000	2.5	4	D	0	1	1	0	0	0	0	0	0	0	0	0	Low	1	0
106	11	1	D	0	1	0	2000	2	4	D	0	1	1	0	0	0	0	0	0	0	0	0	Low	1	0
106	12	1	D	0	1	0	17000	12.5	1	D	0	1	1	0	0	0	0	0	0	0	0	0	Low	1	0
106	13	1	D	0	1	0	4000	4	1	D	0	1	1	0	0	0	0	0	0	0	0	1	Low	1	0
106	14	1	D	0	1	0	4000	4	1	D	0	0	1	1	0	0	0	0	0	0	0	1	Low	1	0
106	15	1	D	0	1	0	3000	3	2	D	0	1	1	0	0	0	0	0	0	0	0	1	Low	1	0
108	0	1	NA	0	0	0	NA	NA	3	NA	NA	NA	NA	NA	NA	NA	0	0	0	0	NA	0	NA	1	0
108	1	1	C	1	0	0	6000	1.5	3	NA	NA	NA	NA	NA	NA	NA	0	0	0	0	NA	0	NA	1	0
108	2	1	C	1	0	0	6000	1.5	6	C	1	0.6666666666666666	0	0.33333333333333337	0	0	0	0	0	0	0	1	Low	1	0
108	3	1	C	1	0	0	3000	3	6	C	1	1	0	0	0	0	0	0	0	0	0	0	Low	1	0
108	4	1	C	1	0	0	4000	4	5	C	1	1	0	0	0	0	0	0	0	0	0	0	Low	1	0
108	5	1	C	1	0	0	4000	4	5	C	1	0.8333333333333334	0	0	0	0.16666666666666666	0	0	0	0	1	0	High	1	0
108	6	1	C	1	0	0	8000	3.5	5	C	1	1	0	0	0	0	0	0	0	0	0	0	Low	1	0
108	7	1	C	1	0	0	13000	8.5	6	C	1	1	0	0	0	0	0	0	0	0	0	1	Low	1	0
108	8	1	C	1	0	0	3000	3	6	C	1	1	0	0	0	0	0	0	0	0	0	0	Low	1	0
108	9	1	C	1	0	0	3000	3	6	C	1	1	0	0	0	0	0	0	0	0	0	0	Low	1	0
108	10	1	C	1	0	0	1000	1	6	C	1	1	0	0	0	0	0	0	0	0	0	0	Low	1	0
108	11	1	C	1	0	0	12000	7.5	7	C	1	1	0	0	0	0	0	0	0	0	0	1	Low	1	0
108	12	1	C	1	0	0	1000	1	8	C	1	1	0	0	0	0	0	0	0	0	0	1	Low	1	0
108	13	1	C	1	0	0	2000	2	8	C	1	1	0	0	0	0	0	0	0	0	0	0	Low	1	0
108	14	1	C	1	0	0	11000	6.5	7	C	1	0.75	0	0.25	0	0	0	0	0	0	0	1	Low	1	0
108	15	1	C	1	0	0	9000	4.5	7	C	1	0.75	0	0.25	0	0	0	0	0	0	0	0	Low	1	0
109	0	1	NA	0	0	0	NA	NA	5	NA	NA	NA	NA	NA	NA	NA	0	0	0	0	NA	0	NA	1	0
109	1	1	C	1	0	0	7000	2.5	6	NA	NA	NA	NA	NA	NA	NA	0	0	0	0	NA	1	NA	1	0
109	2	1	C	1	0	0	3000	3	8	C	1	0.6	0	0.4	0	0	0	0	0	0	0	1	Low	1	0
109	3	1	C	1	0	0	2000	2	7	C	1	0.8333333333333334	0	0.16666666666666669	0	0	0	0	0	0	0	1	Low	1	0
109	4	1	C	1	0	0	2000	2	7	C	1	0.875	0	0.125	0	0	0	0	0	0	0	0	Low	1	0
109	5	1	C	1	0	0	3000	3	8	C	1	0.7142857142857143	0	0.2857142857142857	0	0	0	0	0	0	0	1	Low	1	0
109	6	1	C	1	0	0	3000	3	8	C	1	0.8571428571428571	0	0.14285714285714288	0	0	0	0	0	0	0	0	Low	1	0
109	7	1	C	1	0	0	9000	4.5	7	C	1	0.625	0	0.375	0	0	0	0	0	0	0	1	Low	1	0
109	8	1	C	1	0	0	9000	4.5	7	C	1	0.75	0	0.25	0	0	0	0	0	0	0	0	Low	1	0
109	9	1	C	1	0	0	3000	3	7	C	1	0.7142857142857143	0	0.2857142857142857	0	0	0	0	0	0	0	0	Low	1	0
109	10	1	C	1	0	0	5000	0.5	7	C	1	0.8571428571428571	0	0.14285714285714288	0	0	0	0	0	0	0	0	Low	1	0
109	11	1	C	1	0	0	3000	3	8	C	1	0.7142857142857143	0	0.2857142857142857	0	0	0	0	0	0	0	1	Low	1	0
109	12	1	C	1	0	0	5000	0.5	8	C	1	0.8571428571428571	0	0.14285714285714288	0	0	0	0	0	0	0	0	Low	1	0
109	13	1	D	0	1	0	9000	4.5	5	C	1	0.875	0	0.125	0	0	0	0	0	0	0	0	Low	1	0
109	14	1	C	1	0	0	5000	0.5	6	D	0	0.75	1	0.25	0	0	0	0	0	0	0	1	Low	1	0
109	15	1	C	1	0	0	3000	3	6	C	1	0.6	0	0.4	0	0	0	0	0	0	0	0	Low	1	0
110	0	1	NA	0	0	0	NA	NA	6	NA	NA	NA	NA	NA	NA	NA	0	0	0	0	NA	0	NA	1	0
110	1	1	C	1	0	0	10000	5.5	6	NA	NA	NA	NA	NA	NA	NA	0	0	0	0	NA	0	NA	1	0
110	2	1	C	1	0	0	6000	1.5	6	C	1	0.5	0	0.5	0	0	0	0	0	0	0	0	Low	1	0
110	3	1	C	1	0	0	5000	0.5	8	C	1	0.6666666666666666	0	0.33333333333333337	0	0	0	0	0	0	0	1	Low	1	0
110	4	1	C	1	0	0	1000	1	8	C	1	0.6666666666666666	0	0.33333333333333337	0	0	0	0	0	0	0	0	Low	1	0
110	5	1	C	1	0	0	9000	4.5	7	C	1	0.625	0	0.375	0	0	0	0	0	0	0	1	Low	1	0
110	6	1	C	1	0	0	5000	0.5	8	C	1	0.75	0	0.25	0	0	0	0	0	0	0	1	Low	1	0
110	7	1	C	1	0	0	3000	3	8	C	1	0.7142857142857143	0	0.2857142857142857	0	0	0	0	0	0	0	0	Low	1	0
110	8	1	C	1	0	0	11000	6.5	7	C	1	0.75	0	0.25	0	0	0	0	0	0	0	1	Low	1	0
110	9	1	C	1	0	0	3000	3	8	C	1	0.625	0	0.375	0	0	0	0	0	0	0	1	Low	1	0
110	10	1	C	1	0	0	6000	1.5	7	C	1	0.8571428571428571	0	0.14285714285714288	0	0	0	0	0	0	0	1	Low	1	0
110	11	1	C	1	0	0	2000	2	7	C	1	0.75	0	0.25	0	0	0	0	0	0	0	0	Low	1	0
110	12	1	C	1	0	0	27000	22.5	8	C	1	0.8571428571428571	0	0.14285714285714288	0	0	0	0	0	0	0	1	Low	1	0
110	13	1	C	1	0	0	5000	0.5	8	C	1	0.8571428571428571	0	0.14285714285714288	0	0	0	0	0	0	0	0	Low	1	0
110	14	1	C	1	0	0	2000	2	8	C	1	0.75	0	0.25	0	0	0	0	0	0	0	0	Low	1	0
110	15	1	C	1	0	0	2000	2	8	C	1	0.75	0	0.25	0	0	0	0	0	0	0	0	Low	1	0
111	0	1	NA	0	0	0	NA	NA	5	NA	NA	NA	NA	NA	NA	NA	0	0	0	0	NA	0	NA	0	0
111	1	1	C	1	0	0	3000	3	6	NA	NA	NA	NA	NA	NA	NA	0	0	0	0	NA	1	NA	0	0
111	2	1	C	1	0	0	3000	3	7	C	1	0.4	0	0.6	0	0	0	0	0	0	0	1	Low	0	0
111	3	1	C	1	0	0	2000	2	7	C	1	0.6666666666666666	0	0.33333333333333337	0	0	0	0	0	0	0	0	Low	0	0
111	4	1	C	1	0	0	2000	2	8	C	1	0.7142857142857143	0	0.2857142857142857	0	0	0	0	0	0	0	1	Low	0	0
111	5	1	C	1	0	0	2000	2	9	C	1	0.5714285714285714	0	0.2857142857142857	0	0.14285714285714288	0	0	0	0	1	1	High	0	0
111	6	1	C	1	0	0	3000	3	9	C	1	0.75	0	0.25	0	0	0	0	0	0	0	0	Low	0	0
111	7	1	C	1	0	0	2000	2	9	C	1	0.6666666666666666	0	0.33333333333333337	0	0	0	0	0	0	0	0	Low	0	0
111	8	1	C	1	0	0	2000	2	8	C	1	0.7777777777777778	0	0.2222222222222222	0	0	0	0	0	0	0	1	Low	0	0
111	9	1	C	1	0	0	1000	1	8	C	1	0.6666666666666666	0	0.33333333333333337	0	0	0	0	0	0	0	0	Low	0	0
111	10	1	C	1	0	0	2000	2	8	C	1	0.875	0	0.125	0	0	0	0	0	0	0	0	Low	0	0
111	11	1	C	1	0	0	1000	1	8	C	1	0.75	0	0.25	0	0	0	0	0	0	0	0	Low	0	0
111	12	1	C	1	0	0	3000	3	7	C	1	0.875	0	0.125	0	0	0	0	0	0	0	1	Low	0	0
111	13	1	C	1	0	0	3000	3	5	C	1	0.875	0	0.125	0	0	0	0	0	0	0	1	Low	0	0
111	14	1	C	1	0	0	3000	3	6	C	1	0.8571428571428571	0	0.14285714285714288	0	0	0	0	0	0	0	1	Low	0	0
111	15	1	C	1	0	0	3000	3	6	C	1	0.8	0	0.2	0	0	0	0	0	0	0	0	Low	0	0
112	0	1	NA	0	0	0	NA	NA	6	NA	NA	NA	NA	NA	NA	NA	0	0	0	0	NA	0	NA	1	0
112	1	1	C	1	0	0	18000	13.5	7	NA	NA	NA	NA	NA	NA	NA	0	0	0	0	NA	1	NA	1	0
112	2	1	C	1	0	0	3000	3	7	C	1	0.33333333333333337	0	0.6666666666666666	0	0	0	0	0	0	0	0	Low	1	0
112	3	1	C	1	0	0	3000	3	4	C	1	0.7142857142857143	0	0.2857142857142857	0	0	0	0	0	0	0	1	Low	1	0
112	4	1	P	0	0	1	3000	3	3	C	1	0.8571428571428571	0	0.14285714285714288	0	0	0	1	0	0	0	1	Low	1	0
112	5	1	C	1	0	0	7000	2.5	3	P	0	0.75	0	0.25	1	0	0	0	0	0	0	0	Low	1	0
112	6	1	C	1	0	0	3000	3	4	C	1	0.6666666666666666	0	0.33333333333333337	0	0	0	0	0	0	0	1	Low	1	0
112	7	1	C	1	0	0	2000	2	6	C	1	0.6666666666666666	0	0.33333333333333337	0	0	0	0	0	0	0	1	Low	1	0
112	8	1	C	1	0	0	8000	3.5	6	C	1	0.5	0	0.5	0	0	0	0	0	0	0	0	Low	1	0
112	9	1	C	1	0	0	2000	2	7	C	1	0.5	0	0.5	0	0	0	0	0	0	0	1	Low	1	0
112	10	1	C	1	0	0	26000	21.5	7	C	1	0.6666666666666666	0	0.33333333333333337	0	0	0	0	0	0	0	0	Low	1	0
112	11	1	C	1	0	0	1000	1	7	C	1	0.5714285714285714	0	0.42857142857142855	0	0	0	0	0	0	0	1	Low	1	0
112	12	1	C	1	0	0	23000	18.5	6	C	1	0.7142857142857143	0	0.2857142857142857	0	0	0	0	0	0	0	1	Low	1	0
112	13	1	C	1	0	0	9000	4.5	4	C	1	0.8571428571428571	0	0.14285714285714288	0	0	0	0	0	0	0	1	Low	1	0
112	14	1	C	1	0	0	5000	0.5	6	C	1	1	0	0	0	0	0	0	0	0	0	1	Low	1	0
112	15	1	C	1	0	0	2000	2	6	C	1	1	0	0	0	0	0	0	0	0	0	1	Low	1	0
200	0	2	NA	0	0	0	NA	NA	1	NA	NA	NA	NA	NA	NA	NA	0	0	0	0	NA	0	NA	1	0
200	1	2	C	1	0	0	4000	4	3	NA	NA	NA	NA	NA	NA	NA	0	0	0	0	NA	1	NA	1	0
200	2	2	C	1	0	0	9000	4.5	6	C	1	0	0	1	0	0	0	0	0	0	0	1	Low	1	0
200	3	2	C	1	0	0	12000	7.5	7	C	1	0.33333333333333337	0	0.33333333333333337	0	0.33333333333333337	0	0	0	0	1	1	High	1	0
200	4	2	D	0	1	0	25000	20.5	7	C	1	0.5	0	0.5	0	0	0	0	0	0	0	1	Low	1	0
200	5	2	D	0	1	0	5000	0.5	7	D	0	0.7142857142857143	1	0.14285714285714288	0	0.14285714285714288	0	0	0	0	1	1	High	1	0
200	6	2	C	1	0	0	11000	6.5	8	D	0	0.7142857142857143	1	0.2857142857142857	0	0	0	0	0	0	0	1	Low	1	0
200	7	2	D	0	1	0	4000	4	7	C	1	0.5714285714285714	0	0.42857142857142855	0	0	0	0	0	0	0	0	Low	1	0
200	8	2	D	0	1	0	14000	9.5	6	D	0	0.75	1	0.25	0	0	0	0	0	0	0	0	Low	1	0
200	9	2	C	1	0	0	5000	0.5	7	D	0	0.7142857142857143	1	0.2857142857142857	0	0	0	0	0	0	0	1	Low	1	0
200	10	2	D	0	1	0	16000	11.5	6	C	1	0.6666666666666666	0	0.33333333333333337	0	0	0	0	0	0	0	1	Low	1	0
200	11	2	C	1	0	0	5000	0.5	7	D	0	0.7142857142857143	1	0.2857142857142857	0	0	0	0	0	0	0	1	Low	1	0
200	12	2	D	0	1	0	3000	3	6	C	1	0.8	0	0.2	0	0	0	0	0	0	0	0	Low	1	0
200	13	2	C	1	0	0	5000	0.5	5	D	0	0.7142857142857143	1	0.2857142857142857	0	0	0	0	0	0	0	1	Low	1	0
200	14	2	D	0	1	0	4000	4	5	C	1	0.6666666666666666	0	0.16666666666666666	0	0.16666666666666669	0	0	0	0	1	0	High	1	0
200	15	2	D	0	1	0	22000	17.5	5	D	0	0.6	1	0.4	0	0	0	0	0	0	0	1	Low	1	0
201	0	2	NA	0	0	0	NA	NA	4	NA	NA	NA	NA	NA	NA	NA	0	0	0	0	NA	0	NA	1	0
201	1	2	C	1	0	0	4000	4	5	NA	NA	NA	NA	NA	NA	NA	0	0	0	0	NA	1	NA	1	0
201	2	2	C	1	0	0	3000	3	7	C	1	0.75	0	0	0	0.25	0	0	0	0	1	1	High	1	0
201	3	2	C	1	0	0	2000	2	8	C	1	1	0	0	0	0	0	0	0	0	0	1	Low	1	0
201	4	2	C	1	0	0	2000	2	8	C	1	0.8571428571428571	0	0.14285714285714288	0	0	0	0	0	0	0	0	Low	1	0
201	5	2	C	1	0	0	3000	3	8	C	1	0.75	0	0.25	0	0	0	0	0	0	0	0	Low	1	0
201	6	2	C	1	0	0	4000	4	7	C	1	0.875	0	0.125	0	0	0	0	0	0	0	0	Low	1	0
201	7	2	C	1	0	0	2000	2	7	C	1	0.75	0	0.25	0	0	0	0	0	0	0	0	Low	1	0
201	8	2	C	1	0	0	2000	2	7	C	1	0.8571428571428571	0	0.14285714285714288	0	0	0	0	0	0	0	1	Low	1	0
201	9	2	C	1	0	0	2000	2	6	C	1	0.5714285714285714	0	0.42857142857142855	0	0	0	0	0	0	0	1	Low	1	0
201	10	2	C	1	0	0	13000	8.5	5	C	1	0.8571428571428571	0	0.14285714285714288	0	0	0	0	0	0	0	1	Low	1	0
201	11	2	C	1	0	0	2000	2	5	C	1	0.6666666666666666	0	0.33333333333333337	0	0	0	0	0	0	0	1	Low	1	0
201	12	2	C	1	0	0	50000	45.5	4	C	1	1	0	0	0	0	0	0	0	0	0	1	Low	1	0
201	13	2	C	1	0	0	4000	4	5	C	1	0.6	0	0.4	0	0	0	0	0	0	0	1	Low	1	0
201	14	2	C	1	0	0	11000	6.5	5	C	1	1	0	0	0	0	0	0	0	0	0	0	Low	1	0
201	15	2	C	1	0	0	4000	4	5	C	1	0.8	0	0.2	0	0	0	0	0	0	0	0	Low	1	0
202	0	2	NA	0	0	0	NA	NA	1	NA	NA	NA	NA	NA	NA	NA	0	0	0	0	NA	0	NA	1	0
202	1	2	C	1	0	0	2000	2	4	NA	NA	NA	NA	NA	NA	NA	0	0	0	0	NA	1	NA	1	0
202	2	2	C	1	0	0	5000	0.5	4	C	1	1	0	0	0	0	0	0	0	0	0	0	Low	1	0
202	3	2	C	1	0	0	3000	3	4	C	1	0.75	0	0.25	0	0	0	0	0	0	0	0	Low	1	0
202	4	2	C	1	0	0	4000	4	5	C	1	0.75	0	0.25	0	0	0	0	0	0	0	1	Low	1	0
202	5	2	C	1	0	0	4000	4	4	C	1	0.75	0	0.25	0	0	0	0	0	0	0	1	Low	1	0
202	6	2	C	1	0	0	4000	4	5	C	1	0.8	0	0.2	0	0	0	0	0	0	0	1	Low	1	0
202	7	2	C	1	0	0	4000	4	6	C	1	0.75	0	0.25	0	0	0	0	0	0	0	1	Low	1	0
202	8	2	D	0	1	0	6000	1.5	4	C	1	0.8	0	0.2	0	0	0	0	0	0	0	1	Low	1	0
202	9	2	D	0	1	0	4000	4	1	D	0	0.8333333333333334	1	0.16666666666666669	0	0	0	0	0	0	0	1	Low	1	0
202	10	2	D	0	1	0	8000	3.5	1	D	0	0.75	1	0.25	0	0	0	0	0	0	0	0	Low	1	0
202	11	2	D	0	1	0	6000	1.5	1	D	0	1	1	0	0	0	0	0	0	0	0	0	Low	1	0
202	12	2	D	0	1	0	8000	3.5	1	D	0	1	1	0	0	0	0	0	0	0	0	0	Low	1	0
202	13	2	D	0	1	0	4000	4	1	D	0	1	1	0	0	0	0	0	0	0	0	0	Low	1	0
202	14	2	D	0	1	0	4000	4	1	D	0	1	1	0	0	0	0	0	0	0	0	0	Low	1	0
202	15	2	D	0	1	0	4000	4	1	D	0	1	1	0	0	0	0	0	0	0	0	0	Low	1	0
203	0	2	NA	0	0	0	NA	NA	3	NA	NA	NA	NA	NA	NA	NA	0	0	0	0	NA	0	NA	1	0
203	1	2	C	1	0	0	20000	15.5	3	NA	NA	NA	NA	NA	NA	NA	0	0	0	0	NA	0	NA	1	0
203	2	2	C	1	0	0	6000	1.5	4	C	1	1	0	0	0	0	0	0	0	0	0	1	Low	1	0
203	3	2	C	1	0	0	2000	2	5	C	1	1	0	0	0	0	0	0	0	0	0	1	Low	1	0
203	4	2	C	1	0	0	8000	3.5	6	C	1	0.75	0	0.25	0	0	0	0	0	0	0	1	Low	1	0
203	5	2	C	1	0	0	3000	3	6	C	1	0.8	0	0.2	0	0	0	0	0	0	0	0	Low	1	0
203	6	2	C	1	0	0	7000	2.5	5	C	1	0.8333333333333334	0	0.16666666666666669	0	0	0	0	0	0	0	0	Low	1	0
203	7	2	C	1	0	0	7000	2.5	5	C	1	0.8333333333333334	0	0.16666666666666666	0	0	0	0	0	0	0	0	Low	1	0
203	8	2	C	1	0	0	40000	35.5	5	C	1	0.8	0	0.2	0	0	0	0	0	0	0	0	Low	1	0
203	9	2	C	1	0	0	1000	1	5	C	1	0.8	0	0.2	0	0	0	0	0	0	0	0	Low	1	0
203	10	2	C	1	0	0	7000	2.5	5	C	1	1	0	0	0	0	0	0	0	0	0	0	Low	1	0
204	0	2	NA	0	0	0	NA	NA	2	NA	NA	NA	NA	NA	NA	NA	0	0	0	0	NA	0	NA	1	0
204	1	2	P	0	0	1	8000	3.5	2	NA	NA	NA	NA	NA	NA	NA	NA	NA	NA	1	NA	1	NA	1	0
204	2	2	C	1	0	0	8000	3.5	3	P	0	1	0	0	1	0	0	0	0	0	0	1	Low	1	0
204	3	2	C	1	0	0	5000	0.5	3	C	1	1	0	0	0	0	0	0	0	0	0	0	Low	1	0
204	4	2	C	1	0	0	17000	12.5	5	C	1	0.6666666666666666	0	0.33333333333333337	0	0	0	0	0	0	0	1	Low	1	0
204	5	2	C	1	0	0	12000	7.5	5	C	1	1	0	0	0	0	0	0	0	0	0	0	Low	1	0
204	6	2	D	0	1	0	10000	5.5	3	C	1	1	0	0	0	0	0	0	0	0	0	1	Low	1	0
204	7	2	C	1	0	0	7000	2.5	8	D	0	1	1	0	0	0	0	0	0	0	0	1	Low	1	0
204	8	2	C	1	0	0	6000	1.5	8	C	1	0.6666666666666666	0	0.33333333333333337	0	0	0	0	0	0	0	1	Low	1	0
204	9	2	D	0	1	0	5000	0.5	5	C	1	0.5	0	0.5	0	0	0	0	0	0	0	1	Low	1	0
204	10	2	D	0	1	0	11000	6.5	4	D	0	0.75	1	0.25	0	0	0	0	0	0	0	1	Low	1	0
204	11	2	C	1	0	0	7000	2.5	5	D	0	0.6	1	0.4	0	0	0	0	0	0	0	1	Low	1	0
204	12	2	C	1	0	0	19000	14.5	4	C	1	0.75	0	0.25	0	0	0	0	0	0	0	1	Low	1	0
204	13	2	P	0	0	1	38000	33.5	4	C	1	0.4	0	0.6	0	0	1	1	0	0	0	1	Low	1	0
204	14	2	D	0	1	0	6000	1.5	3	P	0	0.75	0	0.25	1	0	0	0	0	0	0	1	Low	1	0
204	15	2	D	0	1	0	11000	6.5	1	D	0	0.25	1	0.75	0	0	0	0	0	0	0	1	Low	1	0
205	0	2	NA	0	0	0	NA	NA	1	NA	NA	NA	NA	NA	NA	NA	0	0	0	0	NA	0	NA	1	0
205	1	2	D	0	1	0	3000	3	2	NA	NA	NA	NA	NA	NA	NA	0	0	0	0	NA	1	NA	1	0
205	2	2	D	0	1	0	7000	2.5	2	D	0	1	1	0	0	0	0	0	0	0	0	0	Low	1	0
205	3	2	D	0	1	0	2000	2	2	D	0	1	1	0	0	0	0	0	0	0	0	1	Low	1	0
205	4	2	D	0	1	0	14000	9.5	2	D	0	1	1	0	0	0	0	0	0	0	0	1	Low	1	0
205	5	2	D	0	1	0	46000	41.5	1	D	0	0.5	1	0.5	0	0	0	0	0	0	0	1	Low	1	0
205	6	2	D	0	1	0	58000	53.5	1	D	0	0.5	1	0.5	0	0	0	0	0	0	0	1	Low	1	0
205	7	2	D	0	1	0	41000	36.5	2	D	0	1	1	0	0	0	0	0	0	0	0	1	Low	1	0
205	8	2	D	0	1	0	13000	8.5	2	D	0	0	1	1	0	0	0	0	0	0	0	1	Low	1	0
205	9	2	D	0	1	0	2000	2	2	D	0	0.5	1	0.5	0	0	0	0	0	0	0	1	Low	1	0
205	10	2	D	0	1	0	2000	2	2	D	0	0.5	1	0.5	0	0	0	0	0	0	0	1	Low	1	0
205	11	2	D	0	1	0	3000	3	2	D	0	0	1	1	0	0	0	0	0	0	0	1	Low	1	0
205	12	2	D	0	1	0	1000	1	2	D	0	1	1	0	0	0	0	0	0	0	0	1	Low	1	0
205	13	2	D	0	1	0	1000	1	1	D	0	0.5	1	0.5	0	0	0	0	0	0	0	0	Low	1	0
205	14	2	D	0	1	0	36000	31.5	NA	D	0	0.5	1	0	0	0.5	0	0	0	0	1	0	High	1	0
205	15	2	NA	0	0	0	NA	NA	NA	D	0	0	1	1	0	0	0	0	0	0	0	1	Low	1	0
206	0	2	NA	0	0	0	NA	NA	4	NA	NA	NA	NA	NA	NA	NA	0	0	0	0	NA	0	NA	1	0
206	1	2	C	1	0	0	3000	3	5	NA	NA	NA	NA	NA	NA	NA	0	0	0	0	NA	1	NA	1	0
206	2	2	C	1	0	0	3000	3	7	C	1	0.75	0	0	0	0.25	0	0	0	0	1	1	High	1	0
206	3	2	C	1	0	0	2000	2	8	C	1	1	0	0	0	0	0	0	0	0	0	1	Low	1	0
206	4	2	C	1	0	0	2000	2	8	C	1	0.8571428571428571	0	0.14285714285714288	0	0	0	0	0	0	0	0	Low	1	0
206	5	2	C	1	0	0	2000	2	8	C	1	0.75	0	0.25	0	0	0	0	0	0	0	0	Low	1	0
206	6	2	C	1	0	0	2000	2	8	C	1	0.875	0	0.125	0	0	0	0	0	0	0	0	Low	1	0
206	7	2	C	1	0	0	3000	3	8	C	1	0.75	0	0.25	0	0	0	0	0	0	0	0	Low	1	0
206	8	2	C	1	0	0	3000	3	8	C	1	0.875	0	0.125	0	0	0	0	0	0	0	0	Low	1	0
206	9	2	C	1	0	0	4000	4	8	C	1	0.625	0	0.375	0	0	0	0	0	0	0	0	Low	1	0
206	10	2	C	1	0	0	10000	5.5	8	C	1	0.75	0	0.25	0	0	0	0	0	0	0	0	Low	1	0
206	11	2	C	1	0	0	3000	3	8	C	1	0.5	0	0.5	0	0	0	0	0	0	0	1	Low	1	0
206	12	2	C	1	0	0	3000	3	7	C	1	0.8571428571428571	0	0.14285714285714288	0	0	0	0	0	0	0	0	Low	1	0
206	13	2	C	1	0	0	3000	3	7	C	1	0.625	0	0.375	0	0	0	0	0	0	0	0	Low	1	0
206	14	2	C	1	0	0	4000	4	7	C	1	0.8571428571428571	0	0.14285714285714288	0	0	0	0	0	0	0	0	Low	1	0
206	15	2	C	1	0	0	10000	5.5	7	C	1	0.5714285714285714	0	0.42857142857142855	0	0	0	0	0	0	0	0	Low	1	0
208	0	2	NA	0	0	0	NA	NA	1	NA	NA	NA	NA	NA	NA	NA	0	0	0	0	NA	0	NA	1	0
208	1	2	D	0	1	0	11000	6.5	1	NA	NA	NA	NA	NA	NA	NA	0	0	0	0	NA	1	NA	1	0
208	2	2	D	0	1	0	4000	4	1	D	0	1	1	0	0	0	0	0	0	0	0	1	Low	1	0
208	3	2	C	1	0	0	3000	3	4	D	0	1	1	0	0	0	0	0	0	0	0	1	Low	1	0
208	4	2	D	0	1	0	11000	6.5	5	C	1	0	0	1	0	0	0	0	0	0	0	1	Low	1	0
208	5	2	C	1	0	0	5000	0.5	5	D	0	1	1	0	0	0	0	0	0	0	0	0	Low	1	0
208	6	2	D	0	1	0	3000	3	4	C	1	0.8	0	0.2	0	0	0	0	0	0	0	1	Low	1	0
208	7	2	C	1	0	0	3000	3	5	D	0	1	1	0	0	0	0	0	0	0	0	1	Low	1	0
208	8	2	D	0	1	0	7000	2.5	5	C	1	1	0	0	0	0	0	0	0	0	0	1	Low	1	0
208	9	2	C	1	0	0	3000	3	6	D	0	1	1	0	0	0	0	0	0	0	0	1	Low	1	0
208	10	2	D	0	1	0	6000	1.5	4	C	1	0.8	0	0.2	0	0	0	0	0	0	0	0	Low	1	0
208	11	2	C	1	0	0	4000	4	5	D	0	0.6666666666666666	1	0.33333333333333337	0	0	0	0	0	0	0	1	Low	1	0
208	12	2	D	0	1	0	2000	2	5	C	1	1	0	0	0	0	0	0	0	0	0	0	Low	1	0
208	13	2	C	1	0	0	2000	2	5	D	0	0.8	1	0.2	0	0	0	0	0	0	0	0	Low	1	0
208	14	2	D	0	1	0	2000	2	5	C	1	0.8	0	0	0	0.2	0	0	0	0	1	0	High	1	0
208	15	2	C	1	0	0	3000	3	4	D	0	0.6	1	0.4	0	0	0	0	0	0	0	1	Low	1	0
209	0	2	NA	0	0	0	NA	NA	3	NA	NA	NA	NA	NA	NA	NA	0	0	0	0	NA	0	NA	1	0
209	1	2	C	1	0	0	5000	0.5	5	NA	NA	NA	NA	NA	NA	NA	0	0	0	0	NA	1	NA	1	0
209	2	2	C	1	0	0	3000	3	8	C	1	0.33333333333333337	0	0.33333333333333337	0	0.33333333333333337	0	0	0	0	1	1	High	1	0
209	3	2	D	0	1	0	3000	3	8	C	1	0.6	0	0.2	0	0.2	0	0	0	0	1	0	High	1	0
209	4	2	C	1	0	0	1000	1	8	D	0	0.875	1	0.125	0	0	0	0	0	0	0	0	Low	1	0
209	5	2	C	1	0	0	2000	2	8	C	1	0.625	0	0.25	0	0.125	0	0	0	0	1	0	High	1	0
209	6	2	C	1	0	0	3000	3	7	C	1	0.75	0	0.25	0	0	0	0	0	0	0	0	Low	1	0
209	7	2	C	1	0	0	3000	3	9	C	1	0.625	0	0.375	0	0	0	0	0	0	0	1	Low	1	0
209	8	2	C	1	0	0	2000	2	9	C	1	0.7142857142857143	0	0.2857142857142857	0	0	0	0	0	0	0	0	Low	1	0
209	9	2	C	1	0	0	2000	2	8	C	1	0.6666666666666666	0	0.33333333333333337	0	0	0	0	0	0	0	1	Low	1	0
209	10	2	C	1	0	0	3000	3	6	C	1	0.6666666666666666	0	0.33333333333333337	0	0	0	0	0	0	0	1	Low	1	0
209	11	2	C	1	0	0	3000	3	6	C	1	0.625	0	0.375	0	0	0	0	0	0	0	1	Low	1	0
209	12	2	C	1	0	0	2000	2	6	C	1	1	0	0	0	0	0	0	0	0	0	0	Low	1	0
209	13	2	C	1	0	0	1000	1	6	C	1	0.6666666666666666	0	0.33333333333333337	0	0	0	0	0	0	0	0	Low	1	0
209	14	2	C	1	0	0	6000	1.5	6	C	1	1	0	0	0	0	0	0	0	0	0	0	Low	1	0
209	15	2	C	1	0	0	6000	1.5	6	C	1	0.6666666666666666	0	0.33333333333333337	0	0	0	0	0	0	0	0	Low	1	0
210	0	2	NA	0	0	0	NA	NA	1	NA	NA	NA	NA	NA	NA	NA	0	0	0	0	NA	0	NA	1	0
210	1	2	C	1	0	0	5000	0.5	2	NA	NA	NA	NA	NA	NA	NA	0	0	0	0	NA	1	NA	1	0
210	2	2	C	1	0	0	7000	2.5	6	C	1	1	0	0	0	0	0	0	0	0	0	1	Low	1	0
210	3	2	C	1	0	0	6000	1.5	7	C	1	1	0	0	0	0	0	0	0	0	0	1	Low	1	0
210	4	2	C	1	0	0	2000	2	6	C	1	0.8333333333333334	0	0.16666666666666669	0	0	0	0	0	0	0	1	Low	1	0
210	5	2	C	1	0	0	5000	0.5	6	C	1	0.7142857142857143	0	0.2857142857142857	0	0	0	0	0	0	0	0	Low	1	0
210	6	2	C	1	0	0	4000	4	6	C	1	1	0	0	0	0	0	0	0	0	0	1	Low	1	0
210	7	2	C	1	0	0	4000	4	8	C	1	0.8333333333333334	0	0.16666666666666669	0	0	0	0	0	0	0	1	Low	1	0
210	8	2	C	1	0	0	4000	4	8	C	1	1	0	0	0	0	0	0	0	0	0	0	Low	1	0
210	9	2	C	1	0	0	2000	2	7	C	1	0.75	0	0.25	0	0	0	0	0	0	0	1	Low	1	0
210	10	2	C	1	0	0	2000	2	6	C	1	0.625	0	0.375	0	0	0	0	0	0	0	1	Low	1	0
210	11	2	C	1	0	0	3000	3	5	C	1	0.5714285714285714	0	0.42857142857142855	0	0	0	0	0	0	0	0	Low	1	0
210	12	2	C	1	0	0	2000	2	6	C	1	1	0	0	0	0	0	0	0	0	0	1	Low	1	0
210	13	2	C	1	0	0	3000	3	6	C	1	0.8	0	0.2	0	0	0	0	0	0	0	0	Low	1	0
210	14	2	C	1	0	0	7000	2.5	6	C	1	0.8333333333333334	0	0	0	0.16666666666666669	0	0	0	0	1	0	High	1	0
210	15	2	C	1	0	0	4000	4	5	C	1	0.6666666666666666	0	0.33333333333333337	0	0	0	0	0	0	0	1	Low	1	0
211	0	2	NA	0	0	0	NA	NA	1	NA	NA	NA	NA	NA	NA	NA	0	0	0	0	NA	0	NA	0	0
211	1	2	P	0	0	1	13000	8.5	2	NA	NA	NA	NA	NA	NA	NA	NA	NA	NA	1	NA	1	NA	0	0
211	2	2	P	0	0	1	22000	17.5	2	P	0	1	0	0	1	0	0	0	0	1	0	1	Low	0	0
211	3	2	D	0	1	0	11000	6.5	2	P	0	1	0	0	1	0	0	0	0	0	0	0	Low	0	0
211	4	2	P	0	0	1	16000	11.5	2	D	0	0.5	1	0.5	0	0	0	0	0	1	0	0	Low	0	0
211	5	2	D	0	1	0	3000	3	2	P	0	0.5	0	0.5	1	0	0	0	0	0	0	1	Low	0	0
211	6	2	D	0	1	0	16000	11.5	2	D	0	0.5	1	0.5	0	0	0	0	0	0	0	1	Low	0	0
211	7	2	D	0	1	0	22000	17.5	3	D	0	1	1	0	0	0	0	0	0	0	0	1	Low	0	0
211	8	2	C	1	0	0	7000	2.5	2	D	0	0.5	1	0.5	0	0	0	0	0	0	0	0	Low	0	0
211	9	2	D	0	1	0	5000	0.5	1	C	1	1	0	0	0	0	0	0	0	0	0	1	Low	0	0
211	10	2	C	1	0	0	19000	14.5	1	D	0	1	1	0	0	0	0	0	0	0	0	0	Low	0	0
211	11	2	C	1	0	0	10000	5.5	2	C	1	1	0	0	0	0	0	0	0	0	0	1	Low	0	0
211	12	2	C	1	0	0	18000	13.5	3	C	1	1	0	0	0	0	0	0	0	0	0	1	Low	0	0
211	13	2	C	1	0	0	5000	0.5	4	C	1	1	0	0	0	0	0	0	0	0	0	1	Low	0	0
211	14	2	C	1	0	0	18000	13.5	4	C	1	1	0	0	0	0	0	0	0	0	0	0	Low	0	0
211	15	2	C	1	0	0	8000	3.5	4	C	1	1	0	0	0	0	0	0	0	0	0	0	Low	0	0
300	0	3	NA	0	0	0	NA	NA	3	NA	NA	NA	NA	NA	NA	NA	0	0	0	0	NA	0	NA	1	0
300	1	3	D	0	1	0	29000	24.5	3	NA	NA	NA	NA	NA	NA	NA	0	0	0	0	NA	1	NA	1	0
300	2	3	D	0	1	0	14000	9.5	4	D	0	1	1	0	0	0	0	0	0	0	0	1	Low	1	0
300	3	3	D	0	1	0	1000	1	5	D	0	0.6666666666666666	1	0.33333333333333337	0	0	0	0	0	0	0	1	Low	1	0
300	4	3	D	0	1	0	3000	3	4	D	0	0.25	1	0.75	0	0	0	0	0	0	0	1	Low	1	0
300	5	3	D	0	1	0	12000	7.5	4	D	0	0.4	1	0.6	0	0	0	0	0	0	0	1	Low	1	0
300	6	3	D	0	1	0	3000	3	4	D	0	0.75	1	0.25	0	0	0	0	0	0	0	1	Low	1	0
300	7	3	D	0	1	0	4000	4	4	D	0	0.5	1	0.25	0	0.25	0	0	0	0	1	1	High	1	0
300	8	3	D	0	1	0	6000	1.5	4	D	0	0.25	1	0.75	0	0	0	0	0	0	0	1	Low	1	0
300	9	3	D	0	1	0	2000	2	3	D	0	0.5	1	0.5	0	0	0	0	0	0	0	0	Low	1	0
300	10	3	D	0	1	0	11000	6.5	3	D	0	0.25	1	0.75	0	0	0	0	0	0	0	1	Low	1	0
300	11	3	D	0	1	0	12000	7.5	3	D	0	0.33333333333333337	1	0.6666666666666666	0	0	0	0	0	0	0	1	Low	1	0
300	12	3	D	0	1	0	28000	23.5	3	D	0	0.33333333333333337	1	0.6666666666666666	0	0	0	0	0	0	0	1	Low	1	0
300	13	3	D	0	1	0	3000	3	4	D	0	0.6666666666666666	1	0	0	0.33333333333333337	0	0	0	0	1	1	High	1	0
300	14	3	D	0	1	0	63000	58.5	3	D	0	0.6666666666666666	1	0.33333333333333337	0	0	0	0	0	0	0	1	Low	1	0
300	15	3	D	0	1	0	2000	2	3	D	0	0.5	1	0.5	0	0	0	0	0	0	0	1	Low	1	0
301	0	3	NA	0	0	0	NA	NA	NA	NA	NA	NA	NA	NA	NA	NA	0	0	0	0	NA	0	NA	1	0
301	1	3	NA	0	0	0	NA	NA	NA	NA	NA	NA	NA	NA	NA	NA	0	0	0	0	NA	1	NA	1	0
301	2	3	NA	0	0	0	NA	NA	1	NA	0	NA	0	NA	0	NA	0	0	0	0	NA	1	NA	1	0
301	3	3	C	1	0	0	3000	3	1	NA	0	NA	0	NA	0	NA	0	0	0	0	NA	0	NA	1	0
301	4	3	C	1	0	0	3000	3	3	C	1	1	0	0	0	0	0	0	0	0	0	1	Low	1	0
301	5	3	D	0	1	0	7000	2.5	4	C	1	0	0	1	0	0	0	0	0	0	0	1	Low	1	0
301	6	3	D	0	1	0	2000	2	4	D	0	1	1	0	0	0	0	0	0	0	0	0	Low	1	0
301	7	3	D	0	1	0	2000	2	3	D	0	0.5	1	0.25	0	0.25	0	0	0	0	1	1	High	1	0
301	8	3	D	0	1	0	4000	4	3	D	0	0.25	1	0.75	0	0	0	0	0	0	0	1	Low	1	0
301	9	3	D	0	1	0	4000	4	3	D	0	0.33333333333333337	1	0.6666666666666666	0	0	0	0	0	0	0	1	Low	1	0
301	10	3	D	0	1	0	4000	4	2	D	0	0.33333333333333337	1	0.6666666666666666	0	0	0	0	0	0	0	1	Low	1	0
301	11	3	P	0	0	1	2000	2	1	D	0	0	1	0.33333333333333337	0	0.6666666666666666	1	0	1	0	1	1	High	1	0
301	12	3	P	0	0	1	3000	3	1	P	0	0	0	0.5	1	0.5	1	0	1	0	1	1	High	1	0
301	13	3	P	0	0	1	2000	2	1	P	0	0	0	0	1	1	1	0	1	0	1	1	High	1	0
301	14	3	P	0	0	1	3000	3	NA	P	0	0	0	1	1	0	1	0	0	0	0	0	Low	1	0
301	15	3	NA	0	0	0	NA	NA	NA	P	0	0	0	1	1	0	0	0	0	0	0	1	Low	1	0
302	0	3	NA	0	0	0	NA	NA	1	NA	NA	NA	NA	NA	NA	NA	0	0	0	0	NA	0	NA	0	0
302	1	3	C	1	0	0	4000	4	1	NA	NA	NA	NA	NA	NA	NA	0	0	0	0	NA	0	NA	0	0
302	2	3	C	1	0	0	4000	4	1	C	1	0	0	1	0	0	0	0	0	0	0	0	Low	0	0
302	3	3	C	1	0	0	3000	3	4	C	1	0	0	1	0	0	0	0	0	0	0	1	Low	0	0
302	4	3	C	1	0	0	2000	2	6	C	1	0	0	1	0	0	0	0	0	0	0	1	Low	0	0
302	5	3	C	1	0	0	3000	3	7	C	1	0	0	1	0	0	0	0	0	0	0	1	Low	0	0
302	6	3	P	0	0	1	3000	3	5	C	1	0.5	0	0.5	0	0	0	1	0	0	0	1	Low	0	0
302	7	3	C	1	0	0	4000	4	5	P	0	0.42857142857142855	0	0.5714285714285714	1	0	0	0	0	0	0	1	Low	0	0
302	8	3	D	0	1	0	4000	4	5	C	1	0.2	0	0.8	0	0	0	0	0	0	0	0	Low	0	0
302	9	3	C	1	0	0	4000	4	4	D	0	0.6	1	0.4	0	0	0	0	0	0	0	1	Low	0	0
302	10	3	C	1	0	0	4000	4	3	C	1	0	0	1	0	0	0	0	0	0	0	1	Low	0	0
302	11	3	C	1	0	0	2000	2	1	C	1	0.25	0	0.75	0	0	0	0	0	0	0	1	Low	0	0
302	12	3	C	1	0	0	5000	0.5	1	C	1	0.33333333333333337	0	0.6666666666666666	0	0	0	0	0	0	0	0	Low	0	0
302	13	3	C	1	0	0	2000	2	1	C	1	0	0	1	0	0	0	0	0	0	0	0	Low	0	0
302	14	3	C	1	0	0	2000	2	NA	C	1	0	0	1	0	0	0	0	0	0	0	1	Low	0	0
302	15	3	NA	0	0	0	NA	NA	NA	C	1	0	0	1	0	0	0	0	0	0	0	0	Low	0	0
303	0	3	NA	0	0	0	NA	NA	2	NA	NA	NA	NA	NA	NA	NA	0	0	0	0	NA	0	NA	0	0
303	1	3	D	0	1	0	11000	6.5	1	NA	NA	NA	NA	NA	NA	NA	0	0	0	0	NA	0	NA	0	0
303	2	3	D	0	1	0	3000	3	2	D	0	1	1	0	0	0	0	0	0	0	0	1	Low	0	0
303	3	3	D	0	1	0	6000	1.5	3	D	0	1	1	0	0	0	0	0	0	0	0	1	Low	0	0
303	4	3	D	0	1	0	6000	1.5	1	D	0	0.5	1	0.5	0	0	0	0	0	0	0	0	Low	0	0
303	5	3	C	1	0	0	5000	0.5	5	D	0	0.33333333333333337	1	0.6666666666666666	0	0	0	0	0	0	0	1	Low	0	0
303	6	3	C	1	0	0	11000	6.5	6	C	1	1	0	0	0	0	0	0	0	0	0	1	Low	0	0
303	7	3	D	0	1	0	7000	2.5	7	C	1	0.2	0	0.6	0	0.2	0	0	0	0	1	1	High	0	0
303	8	3	D	0	1	0	8000	3.5	4	D	0	0.33333333333333337	1	0.6666666666666666	0	0	0	0	0	0	0	1	Low	0	0
303	9	3	D	0	1	0	4000	4	4	D	0	0.42857142857142855	1	0.5714285714285714	0	0	0	0	0	0	0	1	Low	0	0
303	10	3	C	1	0	0	20000	15.5	3	D	0	0.75	1	0.25	0	0	0	0	0	0	0	1	Low	0	0
303	11	3	C	1	0	0	7000	2.5	2	C	1	0.25	0	0.25	0	0.5	0	0	0	0	1	1	High	0	0
303	12	3	C	1	0	0	8000	3.5	2	C	1	0.33333333333333337	0	0.33333333333333337	0	0.33333333333333337	0	0	0	0	1	1	High	0	0
303	13	3	C	1	0	0	3000	3	2	C	1	1	0	0	0	0	0	0	0	0	0	0	Low	0	0
303	14	3	C	1	0	0	15000	10.5	1	C	1	1	0	0	0	0	0	0	0	0	0	1	Low	0	0
303	15	3	C	1	0	0	6000	1.5	1	C	1	1	0	0	0	0	0	0	0	0	0	1	Low	0	0
304	0	3	NA	0	0	0	NA	NA	3	NA	NA	NA	NA	NA	NA	NA	0	0	0	0	NA	0	NA	0	0
304	1	3	C	1	0	0	7000	2.5	3	NA	NA	NA	NA	NA	NA	NA	0	0	0	0	NA	1	NA	0	0
304	2	3	D	0	1	0	3000	3	3	C	1	0.6666666666666666	0	0.33333333333333337	0	0	0	0	0	0	0	0	Low	0	0
304	3	3	C	1	0	0	5000	0.5	5	D	0	0.6666666666666666	1	0.33333333333333337	0	0	0	0	0	0	0	1	Low	0	0
304	4	3	D	0	1	0	2000	2	4	C	1	0.33333333333333337	0	0.6666666666666666	0	0	0	0	0	0	0	1	Low	0	0
304	5	3	D	0	1	0	4000	4	4	D	0	0.6	1	0.4	0	0	0	0	0	0	0	1	Low	0	0
304	6	3	D	0	1	0	4000	4	4	D	0	0.75	1	0.25	0	0	0	0	0	0	0	0	Low	0	0
304	7	3	D	0	1	0	5000	0.5	4	D	0	0.25	1	0.5	0	0.25	0	0	0	0	1	1	High	0	0
304	8	3	C	1	0	0	5000	0.5	2	D	0	0.25	1	0.75	0	0	0	0	0	0	0	0	Low	0	0
304	9	3	D	0	1	0	3000	3	2	C	1	0	0	1	0	0	0	0	0	0	0	1	Low	0	0
304	10	3	D	0	1	0	3000	3	2	D	0	0.5	1	0.5	0	0	0	0	0	0	0	0	Low	0	0
304	11	3	D	0	1	0	3000	3	2	D	0	0	1	0.5	0	0.5	0	0	0	0	1	0	High	0	0
304	12	3	P	0	0	1	4000	4	2	D	0	0	1	0.5	0	0.5	1	0	1	0	1	1	High	0	0
304	13	3	D	0	1	0	3000	3	1	P	0	0	0	0.5	1	0.5	0	0	0	0	1	1	High	0	0
304	14	3	D	0	1	0	4000	4	2	D	0	0	1	1	0	0	0	0	0	0	0	1	Low	0	0
304	15	3	C	1	0	0	13000	8.5	2	D	0	0	1	1	0	0	0	0	0	0	0	0	Low	0	0
305	0	3	NA	0	0	0	NA	NA	NA	NA	NA	NA	NA	NA	NA	NA	0	0	0	0	NA	0	NA	1	0
305	1	3	NA	0	0	0	NA	NA	1	NA	NA	NA	NA	NA	NA	NA	0	0	0	0	NA	1	NA	1	0
305	2	3	C	1	0	0	7000	2.5	2	NA	0	NA	0	NA	0	NA	0	0	0	0	NA	1	NA	1	0
305	3	3	C	1	0	0	18000	13.5	2	C	1	0	0	1	0	0	0	0	0	0	0	0	Low	1	0
305	4	3	C	1	0	0	10000	5.5	3	C	1	0.5	0	0.5	0	0	0	0	0	0	0	1	Low	1	0
305	5	3	C	1	0	0	6000	1.5	7	C	1	0	0	1	0	0	0	0	0	0	0	1	Low	1	0
305	6	3	D	0	1	0	16000	11.5	6	C	1	0.33333333333333337	0	0.6666666666666666	0	0	0	0	0	0	0	0	Low	1	0
305	7	3	D	0	1	0	6000	1.5	7	D	0	0.5714285714285714	1	0.2857142857142857	0	0.14285714285714288	0	0	0	0	1	1	High	1	0
305	8	3	D	0	1	0	3000	3	5	D	0	0.33333333333333337	1	0.6666666666666666	0	0	0	0	0	0	0	1	Low	1	0
305	9	3	C	1	0	0	4000	4	6	D	0	0.7142857142857143	1	0.2857142857142857	0	0	0	0	0	0	0	1	Low	1	0
305	10	3	P	0	0	1	17000	12.5	5	C	1	0.2	0	0.8	0	0	1	1	0	0	0	1	Low	1	0
305	11	3	D	0	1	0	14000	9.5	4	P	0	0.16666666666666666	0	0.6666666666666666	1	0.16666666666666669	0	0	0	0	1	1	High	1	0
305	12	3	D	0	1	0	15000	10.5	3	D	0	0.4	1	0.2	0	0.4	0	0	0	0	1	0	High	1	0
305	13	3	D	0	1	0	14000	9.5	3	D	0	0.75	1	0	0	0.25	0	0	0	0	1	0	High	1	0
305	14	3	C	1	0	0	8000	3.5	3	D	0	0.6666666666666666	1	0.33333333333333337	0	0	0	0	0	0	0	1	Low	1	0
305	15	3	C	1	0	0	2000	2	3	C	1	0.6666666666666666	0	0.33333333333333337	0	0	0	0	0	0	0	1	Low	1	0
307	0	3	NA	0	0	0	NA	NA	2	NA	NA	NA	NA	NA	NA	NA	0	0	0	0	NA	0	NA	1	0
307	1	3	C	1	0	0	4000	4	3	NA	NA	NA	NA	NA	NA	NA	0	0	0	0	NA	1	NA	1	0
307	2	3	C	1	0	0	12000	7.5	4	C	1	0.5	0	0.5	0	0	0	0	0	0	0	1	Low	1	0
307	3	3	D	0	1	0	11000	6.5	4	C	1	0.6666666666666666	0	0.33333333333333337	0	0	0	0	0	0	0	1	Low	1	0
307	4	3	D	0	1	0	15000	10.5	4	D	0	0.75	1	0.25	0	0	0	0	0	0	0	1	Low	1	0
307	5	3	C	1	0	0	13000	8.5	5	D	0	0.25	1	0.75	0	0	0	0	0	0	0	1	Low	1	0
307	6	3	C	1	0	0	8000	3.5	6	C	1	0.75	0	0.25	0	0	0	0	0	0	0	1	Low	1	0
307	7	3	D	0	1	0	11000	6.5	6	C	1	0.4	0	0.4	0	0.2	0	0	0	0	1	0	High	1	0
307	8	3	C	1	0	0	5000	0.5	6	D	0	0.5	1	0.5	0	0	0	0	0	0	0	1	Low	1	0
307	9	3	D	0	1	0	29000	24.5	7	C	1	0.5	0	0.5	0	0	0	0	0	0	0	1	Low	1	0
307	10	3	D	0	1	0	9000	4.5	7	D	0	0.5	1	0.5	0	0	0	0	0	0	0	0	Low	1	0
307	11	3	D	0	1	0	14000	9.5	6	D	0	0.2857142857142857	1	0.42857142857142855	0	0.2857142857142857	0	0	0	0	1	0	High	1	0
307	12	3	C	1	0	0	9000	4.5	6	D	0	0.5714285714285714	1	0.2857142857142857	0	0.14285714285714288	0	0	0	0	1	0	High	1	0
307	13	3	C	1	0	0	9000	4.5	6	C	1	0.5	0	0.33333333333333337	0	0.16666666666666666	0	0	0	0	1	0	High	1	0
307	14	3	C	1	0	0	5000	0.5	5	C	1	0.5	0	0.5	0	0	0	0	0	0	0	0	Low	1	0
307	15	3	C	1	0	0	14000	9.5	5	C	1	0.6666666666666666	0	0.33333333333333337	0	0	0	0	0	0	0	1	Low	1	0
308	0	3	NA	0	0	0	NA	NA	3	NA	NA	NA	NA	NA	NA	NA	0	0	0	0	NA	0	NA	1	0
308	1	3	C	1	0	0	9000	4.5	2	NA	NA	NA	NA	NA	NA	NA	0	0	0	0	NA	0	NA	1	0
308	2	3	C	1	0	0	3000	3	3	C	1	1	0	0	0	0	0	0	0	0	0	1	Low	1	0
308	3	3	C	1	0	0	5000	0.5	3	C	1	1	0	0	0	0	0	0	0	0	0	0	Low	1	0
308	4	3	D	0	1	0	18000	13.5	2	C	1	0.6666666666666666	0	0.33333333333333337	0	0	0	0	0	0	0	1	Low	1	0
308	5	3	C	1	0	0	10000	5.5	4	D	0	0.33333333333333337	1	0.6666666666666666	0	0	0	0	0	0	0	1	Low	1	0
308	6	3	C	1	0	0	5000	0.5	5	C	1	0.5	0	0.5	0	0	0	0	0	0	0	1	Low	1	0
308	7	3	D	0	1	0	15000	10.5	5	C	1	0.5	0	0.5	0	0	0	0	0	0	0	1	Low	1	0
308	8	3	C	1	0	0	8000	3.5	5	D	0	0.2	1	0.8	0	0	0	0	0	0	0	1	Low	1	0
308	9	3	D	0	1	0	32000	27.5	6	C	1	0.4	0	0.6	0	0	0	0	0	0	0	1	Low	1	0
308	10	3	D	0	1	0	6000	1.5	3	D	0	0.2	1	0.8	0	0	0	0	0	0	0	0	Low	1	0
308	11	3	C	1	0	0	16000	11.5	3	D	0	0.16666666666666666	1	0.5	0	0.33333333333333337	0	0	0	0	1	1	High	1	0
308	12	3	C	1	0	0	6000	1.5	3	C	1	0.33333333333333337	0	0.6666666666666666	0	0	0	0	0	0	0	0	Low	1	0
308	13	3	C	1	0	0	5000	0.5	3	C	1	0.6666666666666666	0	0.33333333333333337	0	0	0	0	0	0	0	0	Low	1	0
308	14	3	C	1	0	0	7000	2.5	3	C	1	0.6666666666666666	0	0.33333333333333337	0	0	0	0	0	0	0	0	Low	1	0
308	15	3	C	1	0	0	11000	6.5	4	C	1	1	0	0	0	0	0	0	0	0	0	1	Low	1	0
310	0	3	NA	0	0	0	NA	NA	3	NA	NA	NA	NA	NA	NA	NA	0	0	0	0	NA	0	NA	0	0
310	1	3	C	1	0	0	5000	0.5	2	NA	NA	NA	NA	NA	NA	NA	0	0	0	0	NA	1	NA	0	0
310	2	3	C	1	0	0	3000	3	2	C	1	0.33333333333333337	0	0.6666666666666666	0	0	0	0	0	0	0	1	Low	0	0
310	3	3	D	0	1	0	3000	3	2	C	1	0	0	1	0	0	0	0	0	0	0	1	Low	0	0
310	4	3	C	1	0	0	2000	2	2	D	0	0.5	1	0.5	0	0	0	0	0	0	0	0	Low	0	0
310	5	3	C	1	0	0	3000	3	1	C	1	0	0	1	0	0	0	0	0	0	0	1	Low	0	0
310	6	3	C	1	0	0	3000	3	3	C	1	0	0	1	0	0	0	0	0	0	0	1	Low	0	0
310	7	3	C	1	0	0	2000	2	3	C	1	0	0	1	0	0	0	0	0	0	0	0	Low	0	0
310	8	3	C	1	0	0	6000	1.5	4	C	1	0	0	1	0	0	0	0	0	0	0	1	Low	0	0
310	9	3	C	1	0	0	3000	3	7	C	1	0.33333333333333337	0	0.6666666666666666	0	0	0	0	0	0	0	1	Low	0	0
310	10	3	P	0	0	1	3000	3	5	C	1	0.25	0	0.75	0	0	1	1	0	0	0	1	Low	0	0
310	11	3	P	0	0	1	7000	2.5	4	P	0	0.14285714285714288	0	0.7142857142857143	1	0.14285714285714288	1	1	1	0	1	1	High	0	0
310	12	3	P	0	0	1	2000	2	4	P	0	0.2	0	0.6	1	0.2	1	1	1	0	1	1	High	0	0
310	13	3	D	0	1	0	3000	3	4	P	0	0.25	0	0.25	1	0.5	0	0	0	0	1	1	High	0	0
310	14	3	D	0	1	0	7000	2.5	4	D	0	0.25	1	0.5	0	0.25	0	0	0	0	1	1	High	0	0
310	15	3	C	1	0	0	2000	2	6	D	0	0.5	1	0.25	0	0.25	0	0	0	0	1	1	High	0	0
311	0	3	NA	0	0	0	NA	NA	1	NA	NA	NA	NA	NA	NA	NA	0	0	0	0	NA	0	NA	0	0
311	1	3	C	1	0	0	7000	2.5	2	NA	NA	NA	NA	NA	NA	NA	0	0	0	0	NA	1	NA	0	0
311	2	3	C	1	0	0	5000	0.5	2	C	1	1	0	0	0	0	0	0	0	0	0	0	Low	0	0
311	3	3	C	1	0	0	8000	3.5	3	C	1	1	0	0	0	0	0	0	0	0	0	1	Low	0	0
311	4	3	D	0	1	0	12000	7.5	3	C	1	0.5	0	0.5	0	0	0	0	0	0	0	0	Low	0	0
311	5	3	C	1	0	0	9000	4.5	5	D	0	0.33333333333333337	1	0.6666666666666666	0	0	0	0	0	0	0	1	Low	0	0
311	6	3	C	1	0	0	3000	3	5	C	1	1	0	0	0	0	0	0	0	0	0	0	Low	0	0
311	7	3	C	1	0	0	9000	4.5	4	C	1	0.6	0	0.2	0	0.2	0	0	0	0	1	0	High	0	0
311	8	3	C	1	0	0	3000	3	4	C	1	0.2	0	0.8	0	0	0	0	0	0	0	1	Low	0	0
311	9	3	D	0	1	0	27000	22.5	4	C	1	0.5	0	0.5	0	0	0	0	0	0	0	0	Low	0	0
311	10	3	D	0	1	0	4000	4	3	D	0	0.5	1	0.5	0	0	0	0	0	0	0	1	Low	0	0
311	11	3	C	1	0	0	13000	8.5	4	D	0	0	1	0.5	0	0.5	0	0	0	0	1	1	High	0	0
311	12	3	C	1	0	0	4000	4	3	C	1	0.33333333333333337	0	0.6666666666666666	0	0	0	0	0	0	0	1	Low	0	0
311	13	3	C	1	0	0	3000	3	3	C	1	0.75	0	0.25	0	0	0	0	0	0	0	0	Low	0	0
311	14	3	C	1	0	0	3000	3	3	C	1	1	0	0	0	0	0	0	0	0	0	1	Low	0	0
311	15	3	C	1	0	0	9000	4.5	4	C	1	1	0	0	0	0	0	0	0	0	0	1	Low	0	0
400	0	4	NA	0	0	0	NA	NA	NA	NA	NA	NA	NA	NA	NA	NA	0	0	0	0	NA	0	NA	1	0
400	1	4	NA	0	0	0	NA	NA	1	NA	NA	NA	NA	NA	NA	NA	0	0	0	0	NA	1	NA	1	0
400	2	4	C	1	0	0	10000	5.5	3	NA	0	NA	0	NA	0	NA	0	0	0	0	NA	1	NA	1	0
400	3	4	C	1	0	0	2000	2	4	C	1	1	0	0	0	0	0	0	0	0	0	1	Low	1	0
400	4	4	C	1	0	0	7000	2.5	5	C	1	1	0	0	0	0	0	0	0	0	0	1	Low	1	0
400	5	4	C	1	0	0	17000	12.5	7	C	1	1	0	0	0	0	0	0	0	0	0	1	Low	1	0
400	6	4	C	1	0	0	26000	21.5	7	C	1	0.8	0	0	0	0.2	0	0	0	0	1	0	High	1	0
401	0	4	NA	0	0	0	NA	NA	3	NA	NA	NA	NA	NA	NA	NA	0	0	0	0	NA	0	NA	1	0
401	1	4	C	1	0	0	3000	3	3	NA	NA	NA	NA	NA	NA	NA	0	0	0	0	NA	1	NA	1	0
401	2	4	C	1	0	0	6000	1.5	3	C	1	0.6666666666666666	0	0	0	0.33333333333333337	0	0	0	0	1	1	High	1	0
401	3	4	C	1	0	0	3000	3	5	C	1	0.6666666666666666	0	0.33333333333333337	0	0	0	0	0	0	0	1	Low	1	0
401	4	4	C	1	0	0	9000	4.5	8	C	1	0.6666666666666666	0	0	0	0.33333333333333337	0	0	0	0	1	1	High	1	0
401	5	4	C	1	0	0	2000	2	7	C	1	0.8	0	0	0	0.2	0	0	0	0	1	0	High	1	0
401	6	4	C	1	0	0	2000	2	10	C	1	0.75	0	0.125	0	0.125	0	0	0	0	1	1	High	1	0
401	7	4	C	1	0	0	10000	5.5	9	C	1	0.5714285714285714	0	0.42857142857142855	0	0	0	0	0	0	0	0	Low	1	0
402	0	4	NA	0	0	0	NA	NA	2	NA	NA	NA	NA	NA	NA	NA	0	0	0	0	NA	0	NA	1	0
402	1	4	C	1	0	0	2000	2	2	NA	NA	NA	NA	NA	NA	NA	0	0	0	0	NA	1	NA	1	0
402	2	4	C	1	0	0	2000	2	6	C	1	0	0	0.5	0	0.5	0	0	0	0	1	1	High	1	0
402	3	4	C	1	0	0	2000	2	8	C	1	0	0	1	0	0	0	0	0	0	0	1	Low	1	0
402	4	4	C	1	0	0	2000	2	9	C	1	0.6666666666666666	0	0.16666666666666669	0	0.16666666666666666	0	0	0	0	1	1	High	1	0
402	5	4	C	1	0	0	1000	1	9	C	1	1	0	0	0	0	0	0	0	0	0	1	Low	1	0
402	6	4	C	1	0	0	2000	2	9	C	1	0.7777777777777778	0	0.11111111111111108	0	0.1111111111111111	0	0	0	0	1	0	High	1	0
402	7	4	C	1	0	0	2000	2	7	C	1	0.7777777777777778	0	0.2222222222222222	0	0	0	0	0	0	0	1	Low	1	0
402	8	4	C	1	0	0	2000	2	6	C	1	0.875	0	0.125	0	0	0	0	0	0	0	0	Low	1	0
402	9	4	C	1	0	0	2000	2	6	C	1	0.5	0	0.33333333333333337	0	0.16666666666666666	0	0	0	0	1	0	High	1	0
402	10	4	C	1	0	0	3000	3	5	C	1	0.5	0	0.5	0	0	0	0	0	0	0	0	Low	1	0
402	11	4	C	1	0	0	2000	2	5	C	1	0.4	0	0.4	0	0.2	0	0	0	0	1	0	High	1	0
402	12	4	C	1	0	0	1000	1	6	C	1	0.2	0	0.8	0	0	0	0	0	0	0	1	Low	1	0
402	13	4	C	1	0	0	2000	2	6	C	1	0.2	0	0.8	0	0	0	0	0	0	0	0	Low	1	0
402	14	4	C	1	0	0	2000	2	6	C	1	0.33333333333333337	0	0.6666666666666666	0	0	0	0	0	0	0	0	Low	1	0
402	15	4	C	1	0	0	2000	2	4	C	1	0.16666666666666666	0	0.8333333333333334	0	0	0	0	0	0	0	1	Low	1	0
403	0	4	NA	0	0	0	NA	NA	3	NA	NA	NA	NA	NA	NA	NA	0	0	0	0	NA	0	NA	1	0
403	1	4	D	0	1	0	20000	15.5	3	NA	NA	NA	NA	NA	NA	NA	0	0	0	0	NA	0	NA	1	0
403	2	4	C	1	0	0	5000	0.5	3	D	0	0.6666666666666666	1	0.33333333333333337	0	0	0	0	0	0	0	1	Low	1	0
403	3	4	C	1	0	0	18000	13.5	6	C	1	0.33333333333333337	0	0.6666666666666666	0	0	0	0	0	0	0	1	Low	1	0
403	4	4	P	0	0	1	22000	17.5	5	C	1	0.6666666666666666	0	0.33333333333333337	0	0	0	1	0	0	0	1	Low	1	0
403	5	4	D	0	1	0	82000	77.5	3	P	0	1	0	0	1	0	0	0	0	0	0	1	Low	1	0
403	6	4	D	0	1	0	80000	75.5	2	D	0	0.8	1	0.2	0	0	0	0	0	0	0	1	Low	1	0
403	7	4	C	1	0	0	9000	4.5	3	D	0	1	1	0	0	0	0	0	0	0	0	1	Low	1	0
403	8	4	D	0	1	0	32000	27.5	3	C	1	1	0	0	0	0	0	0	0	0	0	1	Low	1	0
403	9	4	D	0	1	0	6000	1.5	4	D	0	0.5	1	0.5	0	0	0	0	0	0	0	1	Low	1	0
403	10	4	D	0	1	0	3000	3	4	D	0	0.6666666666666666	1	0.33333333333333337	0	0	0	0	0	0	0	1	Low	1	0
403	11	4	P	0	0	1	6000	1.5	4	D	0	0.25	1	0.5	0	0.25	1	1	1	0	1	1	High	1	0
403	12	4	P	0	0	1	1000	1	3	P	0	0	0	1	1	0	1	1	0	0	0	1	Low	1	0
403	13	4	C	1	0	0	3000	3	5	P	0	0.5	0	0.5	1	0	0	0	0	0	0	1	Low	1	0
403	14	4	D	0	1	0	53000	48.5	4	C	1	0	0	1	0	0	0	0	0	0	0	0	Low	1	0
403	15	4	C	1	0	0	2000	2	5	D	0	0	1	1	0	0	0	0	0	0	0	1	Low	1	0
404	0	4	NA	0	0	0	NA	NA	4	NA	NA	NA	NA	NA	NA	NA	0	0	0	0	NA	0	NA	1	0
404	1	4	C	1	0	0	3000	3	5	NA	NA	NA	NA	NA	NA	NA	0	0	0	0	NA	1	NA	1	0
404	2	4	C	1	0	0	19000	14.5	8	C	1	0.5	0	0.25	0	0.25	0	0	0	0	1	1	High	1	0
404	3	4	C	1	0	0	8000	3.5	8	C	1	1	0	0	0	0	0	0	0	0	0	0	Low	1	0
404	4	4	C	1	0	0	3000	3	8	C	1	0.875	0	0	0	0.125	0	0	0	0	1	1	High	1	0
404	5	4	C	1	0	0	8000	3.5	8	C	1	0.875	0	0	0	0.125	0	0	0	0	1	0	High	1	0
404	6	4	C	1	0	0	5000	0.5	8	C	1	0.625	0	0.25	0	0.125	0	0	0	0	1	1	High	1	0
404	7	4	C	1	0	0	13000	8.5	8	C	1	0.75	0	0.25	0	0	0	0	0	0	0	1	Low	1	0
404	8	4	C	1	0	0	8000	3.5	5	C	1	0.8571428571428571	0	0.14285714285714288	0	0	0	0	0	0	0	1	Low	1	0
404	9	4	C	1	0	0	12000	7.5	7	C	1	0.5714285714285714	0	0.2857142857142857	0	0.14285714285714288	0	0	0	0	1	1	High	1	0
404	10	4	C	1	0	0	19000	14.5	7	C	1	0.6	0	0.4	0	0	0	0	0	0	0	1	Low	1	0
404	11	4	D	0	1	0	12000	7.5	5	C	1	0.33333333333333337	0	0.6666666666666666	0	0	0	0	0	0	0	0	Low	1	0
404	12	4	D	0	1	0	9000	4.5	4	D	0	0.2857142857142857	1	0.5714285714285714	0	0.14285714285714288	0	0	0	0	1	0	High	1	0
404	13	4	D	0	1	0	3000	3	2	D	0	0.4	1	0.4	0	0.2	0	0	0	0	1	1	High	1	0
404	14	4	D	0	1	0	2000	2	1	D	0	0.5	1	0.5	0	0	0	0	0	0	0	1	Low	1	0
404	15	4	D	0	1	0	7000	2.5	1	D	0	0.5	1	0.5	0	0	0	0	0	0	0	0	Low	1	0
405	0	4	NA	0	0	0	NA	NA	5	NA	NA	NA	NA	NA	NA	NA	0	0	0	0	NA	0	NA	1	0
405	1	4	P	0	0	1	20000	15.5	3	NA	NA	NA	NA	NA	NA	NA	NA	NA	NA	1	NA	0	NA	1	0
405	2	4	C	1	0	0	5000	0.5	6	P	0	1	0	0	1	0	0	0	0	0	0	1	Low	1	0
405	3	4	P	0	0	1	36000	31.5	6	C	1	0.6666666666666666	0	0.33333333333333337	0	0	0	0	0	1	0	1	Low	1	0
405	4	4	C	1	0	0	5000	0.5	9	P	0	0.8333333333333334	0	0.16666666666666669	1	0	0	0	0	0	0	1	Low	1	0
405	5	4	P	0	0	1	4000	4	5	C	1	1	0	0	0	0	0	0	0	1	0	1	Low	1	0
405	6	4	D	0	1	0	5000	0.5	5	P	0	0.8888888888888888	0	0.11111111111111108	1	0	0	0	0	0	0	1	Low	1	0
405	7	4	D	0	1	0	12000	7.5	4	D	0	0.8	1	0.2	0	0	0	0	0	0	0	1	Low	1	0
405	8	4	D	0	1	0	15000	10.5	3	D	0	1	1	0	0	0	0	0	0	0	0	1	Low	1	0
405	9	4	C	1	0	0	6000	1.5	3	D	0	0.33333333333333337	1	0.6666666666666666	0	0	0	0	0	0	0	0	Low	1	0
405	10	4	D	0	1	0	12000	7.5	2	C	1	0.6666666666666666	0	0.33333333333333337	0	0	0	0	0	0	0	1	Low	1	0
405	11	4	D	0	1	0	10000	5.5	1	D	0	0.5	1	0.5	0	0	0	0	0	0	0	1	Low	1	0
405	12	4	C	1	0	0	12000	7.5	2	D	0	0	1	0.5	0	0.5	0	0	0	0	1	1	High	1	0
405	13	4	D	0	1	0	6000	1.5	3	C	1	0	0	0	0	1	0	0	0	0	1	1	High	1	0
405	14	4	D	0	1	0	7000	2.5	3	D	0	1	1	0	0	0	0	0	0	0	0	0	Low	1	0
405	15	4	D	0	1	0	17000	12.5	3	D	0	0.6666666666666666	1	0.33333333333333337	0	0	0	0	0	0	0	0	Low	1	0
406	0	4	NA	0	0	0	NA	NA	3	NA	NA	NA	NA	NA	NA	NA	0	0	0	0	NA	0	NA	0	0
406	1	4	D	0	1	0	7000	2.5	3	NA	NA	NA	NA	NA	NA	NA	0	0	0	0	NA	1	NA	0	0
406	2	4	D	0	1	0	6000	1.5	6	D	0	0.5	1	0.5	0	0	0	0	0	0	0	1	Low	0	0
406	3	4	C	1	0	0	5000	0.5	6	D	0	0.33333333333333337	1	0.6666666666666666	0	0	0	0	0	0	0	1	Low	0	0
406	4	4	C	1	0	0	14000	9.5	8	C	1	0.6666666666666666	0	0.33333333333333337	0	0	0	0	0	0	0	1	Low	0	0
406	5	4	C	1	0	0	8000	3.5	6	C	1	0.8333333333333334	0	0	0	0.16666666666666669	0	0	0	0	1	1	High	0	0
406	6	4	C	1	0	0	5000	0.5	6	C	1	0.625	0	0.25	0	0.125	0	0	0	0	1	0	High	0	0
406	7	4	C	1	0	0	4000	4	3	C	1	1	0	0	0	0	0	0	0	0	0	1	Low	0	0
406	8	4	C	1	0	0	38000	33.5	2	C	1	1	0	0	0	0	0	0	0	0	0	0	Low	0	0
406	9	4	D	0	1	0	12000	7.5	2	C	1	1	0	0	0	0	0	0	0	0	0	0	Low	0	0
406	10	4	D	0	1	0	6000	1.5	2	D	0	0.5	1	0.5	0	0	0	0	0	0	0	0	Low	0	0
406	11	4	D	0	1	0	17000	12.5	2	D	0	1	1	0	0	0	0	0	0	0	0	0	Low	0	0
406	12	4	C	1	0	0	3000	3	2	D	0	0.5	1	0.5	0	0	0	0	0	0	0	0	Low	0	0
406	13	4	D	0	1	0	10000	5.5	1	C	1	0	0	1	0	0	0	0	0	0	0	0	Low	0	0
406	14	4	D	0	1	0	4000	4	1	D	0	0	1	1	0	0	0	0	0	0	0	0	Low	0	0
406	15	4	D	0	1	0	3000	3	1	D	0	0	1	1	0	0	0	0	0	0	0	0	Low	0	0
407	0	4	NA	0	0	0	NA	NA	1	NA	NA	NA	NA	NA	NA	NA	0	0	0	0	NA	0	NA	1	0
407	1	4	D	0	1	0	64000	59.5	2	NA	NA	NA	NA	NA	NA	NA	0	0	0	0	NA	1	NA	1	0
407	2	4	D	0	1	0	6000	1.5	3	D	0	1	1	0	0	0	0	0	0	0	0	1	Low	1	0
407	3	4	C	1	0	0	35000	30.5	5	D	0	1	1	0	0	0	0	0	0	0	0	1	Low	1	0
407	4	4	C	1	0	0	52000	47.5	8	C	1	0.6666666666666666	0	0.33333333333333337	0	0	0	0	0	0	0	1	Low	1	0
407	5	4	C	1	0	0	3000	3	7	C	1	0.6	0	0.2	0	0.2	0	0	0	0	1	0	High	1	0
407	6	4	D	0	1	0	68000	63.5	6	C	1	0.625	0	0.25	0	0.125	0	0	0	0	1	0	High	1	0
407	7	4	C	1	0	0	25000	20.5	7	D	0	0.7142857142857143	1	0.2857142857142857	0	0	0	0	0	0	0	1	Low	1	0
407	8	4	D	0	1	0	7000	2.5	6	C	1	0.8333333333333334	0	0.16666666666666669	0	0	0	0	0	0	0	0	Low	1	0
407	9	4	C	1	0	0	31000	26.5	6	D	0	0.6666666666666666	1	0.16666666666666669	0	0.16666666666666666	0	0	0	0	1	0	High	1	0
408	0	4	NA	0	0	0	NA	NA	5	NA	NA	NA	NA	NA	NA	NA	0	0	0	0	NA	0	NA	1	0
408	1	4	C	1	0	0	2000	2	6	NA	NA	NA	NA	NA	NA	NA	0	0	0	0	NA	1	NA	1	0
408	2	4	D	0	1	0	13000	8.5	7	C	1	0.25	0	0.5	0	0.25	0	0	0	0	1	1	High	1	0
408	3	4	D	0	1	0	4000	4	7	D	0	0.6666666666666666	1	0.33333333333333337	0	0	0	0	0	0	0	1	Low	1	0
408	4	4	C	1	0	0	4000	4	9	D	0	0.7142857142857143	1	0.14285714285714288	0	0.14285714285714288	0	0	0	0	1	1	High	1	0
408	5	4	D	0	1	0	3000	3	5	C	1	0.7142857142857143	0	0.14285714285714288	0	0.14285714285714288	0	0	0	0	1	0	High	1	0
408	6	4	C	1	0	0	2000	2	6	D	0	0.7777777777777778	1	0.1111111111111111	0	0.11111111111111108	0	0	0	0	1	1	High	1	0
408	7	4	C	1	0	0	2000	2	8	C	1	0.4	0	0.6	0	0	0	0	0	0	0	1	Low	1	0
408	8	4	C	1	0	0	4000	4	7	C	1	0.8333333333333334	0	0.16666666666666669	0	0	0	0	0	0	0	0	Low	1	0
408	9	4	D	0	1	0	2000	2	6	C	1	0.42857142857142855	0	0.42857142857142855	0	0.14285714285714288	0	0	0	0	1	0	High	1	0
408	10	4	D	0	1	0	3000	3	5	D	0	0.5714285714285714	1	0.42857142857142855	0	0	0	0	0	0	0	0	Low	1	0
408	11	4	D	0	1	0	2000	2	5	D	0	0.4	1	0.4	0	0.2	0	0	0	0	1	1	High	1	0
408	12	4	D	0	1	0	2000	2	4	D	0	0.2	1	0.6	0	0.2	0	0	0	0	1	1	High	1	0
408	13	4	D	0	1	0	2000	2	2	D	0	0.4	1	0.4	0	0.2	0	0	0	0	1	1	High	1	0
408	14	4	D	0	1	0	4000	4	2	D	0	0.75	1	0.25	0	0	0	0	0	0	0	0	Low	1	0
408	15	4	D	0	1	0	2000	2	1	D	0	0.5	1	0.5	0	0	0	0	0	0	0	0	Low	1	0
409	0	4	NA	0	0	0	NA	NA	3	NA	NA	NA	NA	NA	NA	NA	0	0	0	0	NA	0	NA	0	0
409	1	4	C	1	0	0	4000	4	3	NA	NA	NA	NA	NA	NA	NA	0	0	0	0	NA	1	NA	0	0
409	2	4	C	1	0	0	4000	4	5	C	1	0.6666666666666666	0	0.33333333333333337	0	0	0	0	0	0	0	1	Low	0	0
409	3	4	C	1	0	0	11000	6.5	6	C	1	0.33333333333333337	0	0.6666666666666666	0	0	0	0	0	0	0	1	Low	0	0
409	4	4	C	1	0	0	8000	3.5	5	C	1	0.6	0	0.2	0	0.2	0	0	0	0	1	1	High	0	0
409	5	4	C	1	0	0	9000	4.5	5	C	1	0.8333333333333334	0	0	0	0.16666666666666669	0	0	0	0	1	1	High	0	0
409	6	4	C	1	0	0	5000	0.5	7	C	1	0.6	0	0.2	0	0.2	0	0	0	0	1	1	High	0	0
409	7	4	C	1	0	0	31000	26.5	6	C	1	0.6	0	0.4	0	0	0	0	0	0	0	1	Low	0	0
409	8	4	P	0	0	1	3000	3	5	C	1	0.8333333333333334	0	0.16666666666666669	0	0	0	0	0	1	0	1	Low	0	0
409	9	4	C	1	0	0	7000	2.5	4	P	0	0.8	0	0.2	1	0	0	0	0	0	0	1	Low	0	0
409	10	4	P	0	0	1	6000	1.5	3	C	1	0.4	0	0.6	0	0	1	0	0	0	0	0	Low	0	0
409	11	4	D	0	1	0	11000	6.5	3	P	0	0.33333333333333337	0	0.6666666666666666	1	0	0	0	0	0	0	1	Low	0	0
409	12	4	C	1	0	0	14000	9.5	2	D	0	0.33333333333333337	1	0.33333333333333337	0	0.33333333333333337	0	0	0	0	1	0	High	0	0
409	13	4	C	1	0	0	4000	4	3	C	1	0.33333333333333337	0	0.33333333333333337	0	0.33333333333333337	0	0	0	0	1	1	High	0	0
409	14	4	C	1	0	0	40000	35.5	3	C	1	0.5	0	0.5	0	0	0	0	0	0	0	1	Low	0	0
409	15	4	C	1	0	0	8000	3.5	5	C	1	0.33333333333333337	0	0.6666666666666666	0	0	0	0	0	0	0	1	Low	0	0
410	0	4	NA	0	0	0	NA	NA	3	NA	NA	NA	NA	NA	NA	NA	0	0	0	0	NA	0	NA	1	0
411	0	4	NA	0	0	0	NA	NA	4	NA	NA	NA	NA	NA	NA	NA	0	0	0	0	NA	0	NA	1	0
411	1	4	D	0	1	0	19000	14.5	4	NA	NA	NA	NA	NA	NA	NA	0	0	0	0	NA	0	NA	1	0
411	2	4	D	0	1	0	4000	4	2	D	0	0.5	1	0.5	0	0	0	0	0	0	0	0	Low	1	0
411	3	4	D	0	1	0	5000	0.5	2	D	0	0.5	1	0.5	0	0	0	0	0	0	0	1	Low	1	0
411	4	4	D	0	1	0	17000	12.5	2	D	0	0.5	1	0.5	0	0	0	0	0	0	0	1	Low	1	0
411	5	4	C	1	0	0	3000	3	5	D	0	1	1	0	0	0	0	0	0	0	0	1	Low	1	0
411	6	4	D	0	1	0	8000	3.5	4	C	1	0.5	0	0.5	0	0	0	0	0	0	0	1	Low	1	0
411	7	4	D	0	1	0	7000	2.5	3	D	0	0.8	1	0.2	0	0	0	0	0	0	0	1	Low	1	0
411	8	4	D	0	1	0	4000	4	3	D	0	1	1	0	0	0	0	0	0	0	0	1	Low	1	0
411	9	4	D	0	1	0	3000	3	2	D	0	1	1	0	0	0	0	0	0	0	0	1	Low	1	0
411	10	4	D	0	1	0	3000	3	3	D	0	0.33333333333333337	1	0.6666666666666666	0	0	0	0	0	0	0	1	Low	1	0
411	11	4	D	0	1	0	9000	4.5	2	D	0	0.5	1	0.5	0	0	0	0	0	0	0	1	Low	1	0
411	12	4	D	0	1	0	3000	3	1	D	0	0.33333333333333337	1	0.6666666666666666	0	0	0	0	0	0	0	1	Low	1	0
411	13	4	C	1	0	0	9000	4.5	2	D	0	0.5	1	0.5	0	0	0	0	0	0	0	1	Low	1	0
411	14	4	D	0	1	0	5000	0.5	2	C	1	1	0	0	0	0	0	0	0	0	0	0	Low	1	0
411	15	4	D	0	1	0	2000	2	2	D	0	0.5	1	0.5	0	0	0	0	0	0	0	1	Low	1	0
412	0	4	NA	0	0	0	NA	NA	2	NA	NA	NA	NA	NA	NA	NA	0	0	0	0	NA	0	NA	0	0
412	1	4	C	1	0	0	12000	7.5	1	NA	NA	NA	NA	NA	NA	NA	0	0	0	0	NA	0	NA	0	0
412	2	4	C	1	0	0	3000	3	4	C	1	0.5	0	0.5	0	0	0	0	0	0	0	1	Low	0	0
412	3	4	C	1	0	0	4000	4	5	C	1	0	0	1	0	0	0	0	0	0	0	1	Low	0	0
412	4	4	C	1	0	0	10000	5.5	6	C	1	0.75	0	0	0	0.25	0	0	0	0	1	1	High	0	0
412	5	4	C	1	0	0	6000	1.5	5	C	1	1	0	0	0	0	0	0	0	0	0	1	Low	0	0
412	6	4	C	1	0	0	3000	3	6	C	1	0.6666666666666666	0	0.16666666666666669	0	0.16666666666666669	0	0	0	0	1	1	High	0	0
412	7	4	C	1	0	0	5000	0.5	8	C	1	0.6	0	0.4	0	0	0	0	0	0	0	1	Low	0	0
412	8	4	C	1	0	0	3000	3	6	C	1	0.8333333333333334	0	0.16666666666666669	0	0	0	0	0	0	0	1	Low	0	0
412	9	4	D	0	1	0	3000	3	4	C	1	0.5714285714285714	0	0.2857142857142857	0	0.14285714285714288	0	0	0	0	1	1	High	0	0
412	10	4	C	1	0	0	4000	4	3	D	0	0.5	1	0.5	0	0	0	0	0	0	0	0	Low	0	0
412	11	4	C	1	0	0	3000	3	3	C	1	0.6666666666666666	0	0.33333333333333337	0	0	0	0	0	0	0	0	Low	0	0
412	12	4	D	0	1	0	2000	2	2	C	1	0.33333333333333337	0	0.6666666666666666	0	0	0	0	0	0	0	1	Low	0	0
412	13	4	D	0	1	0	3000	3	4	D	0	0.6666666666666666	1	0.33333333333333337	0	0	0	0	0	0	0	1	Low	0	0
412	14	4	D	0	1	0	3000	3	4	D	0	0.5	1	0.5	0	0	0	0	0	0	0	0	Low	0	0
412	15	4	D	0	1	0	3000	3	4	D	0	0.5	1	0.5	0	0	0	0	0	0	0	0	Low	0	0
502	0	5	NA	0	0	0	NA	NA	3	NA	NA	NA	NA	NA	NA	NA	0	0	0	0	NA	0	NA	1	0
503	0	5	NA	0	0	0	NA	NA	4	NA	NA	NA	NA	NA	NA	NA	0	0	0	0	NA	0	NA	1	0
503	1	5	C	1	0	0	3000	3	4	NA	NA	NA	NA	NA	NA	NA	0	0	0	0	NA	1	NA	1	0
503	2	5	C	1	0	0	2000	2	5	C	1	0.6666666666666666	0	0.33333333333333337	0	0	0	0	0	0	0	1	Low	1	0
503	3	5	C	1	0	0	4000	4	6	C	1	1	0	0	0	0	0	0	0	0	0	1	Low	1	0
503	4	5	C	1	0	0	2000	2	6	C	1	1	0	0	0	0	0	0	0	0	0	0	Low	1	0
503	5	5	C	1	0	0	3000	3	6	C	1	1	0	0	0	0	0	0	0	0	0	0	Low	1	0
503	6	5	C	1	0	0	2000	2	6	C	1	1	0	0	0	0	0	0	0	0	0	0	Low	1	0
503	7	5	C	1	0	0	3000	3	6	C	1	1	0	0	0	0	0	0	0	0	0	0	Low	1	0
503	8	5	C	1	0	0	3000	3	6	C	1	0.8333333333333334	0	0.16666666666666669	0	0	0	0	0	0	0	0	Low	1	0
503	9	5	C	1	0	0	3000	3	6	C	1	1	0	0	0	0	0	0	0	0	0	0	Low	1	0
503	10	5	C	1	0	0	2000	2	6	C	1	0.8333333333333334	0	0.16666666666666669	0	0	0	0	0	0	0	0	Low	1	0
503	11	5	C	1	0	0	1000	1	7	C	1	1	0	0	0	0	0	0	0	0	0	1	Low	1	0
503	12	5	C	1	0	0	2000	2	7	C	1	0.8333333333333334	0	0.16666666666666669	0	0	0	0	0	0	0	0	Low	1	0
503	13	5	C	1	0	0	2000	2	7	C	1	1	0	0	0	0	0	0	0	0	0	0	Low	1	0
503	14	5	C	1	0	0	3000	3	7	C	1	0.8571428571428571	0	0.14285714285714288	0	0	0	0	0	0	0	0	Low	1	0
503	15	5	C	1	0	0	2000	2	7	C	1	0.8571428571428571	0	0.14285714285714288	0	0	0	0	0	0	0	0	Low	1	0
504	0	5	NA	0	0	0	NA	NA	3	NA	NA	NA	NA	NA	NA	NA	0	0	0	0	NA	0	NA	1	0
504	1	5	C	1	0	0	6000	1.5	4	NA	NA	NA	NA	NA	NA	NA	0	0	0	0	NA	1	NA	1	0
504	2	5	C	1	0	0	5000	0.5	5	C	1	1	0	0	0	0	0	0	0	0	0	1	Low	1	0
504	3	5	C	1	0	0	3000	3	6	C	1	1	0	0	0	0	0	0	0	0	0	1	Low	1	0
504	4	5	C	1	0	0	3000	3	6	C	1	1	0	0	0	0	0	0	0	0	0	0	Low	1	0
504	5	5	C	1	0	0	3000	3	6	C	1	1	0	0	0	0	0	0	0	0	0	0	Low	1	0
504	6	5	C	1	0	0	2000	2	8	C	1	1	0	0	0	0	0	0	0	0	0	1	Low	1	0
504	7	5	C	1	0	0	3000	3	8	C	1	1	0	0	0	0	0	0	0	0	0	0	Low	1	0
504	8	5	C	1	0	0	5000	0.5	8	C	1	0.875	0	0.125	0	0	0	0	0	0	0	0	Low	1	0
504	9	5	C	1	0	0	10000	5.5	8	C	1	0.875	0	0.125	0	0	0	0	0	0	0	0	Low	1	0
504	10	5	C	1	0	0	5000	0.5	8	C	1	0.75	0	0.25	0	0	0	0	0	0	0	0	Low	1	0
504	11	5	C	1	0	0	2000	2	8	C	1	1	0	0	0	0	0	0	0	0	0	0	Low	1	0
504	12	5	C	1	0	0	4000	4	7	C	1	0.75	0	0.25	0	0	0	0	0	0	0	0	Low	1	0
504	13	5	C	1	0	0	2000	2	7	C	1	0.875	0	0.125	0	0	0	0	0	0	0	0	Low	1	0
504	14	5	C	1	0	0	4000	4	7	C	1	0.8571428571428571	0	0.14285714285714288	0	0	0	0	0	0	0	0	Low	1	0
504	15	5	C	1	0	0	3000	3	7	C	1	0.8571428571428571	0	0.14285714285714288	0	0	0	0	0	0	0	1	Low	1	0
505	0	5	NA	0	0	0	NA	NA	3	NA	NA	NA	NA	NA	NA	NA	0	0	0	0	NA	0	NA	1	0
506	0	5	NA	0	0	0	NA	NA	5	NA	NA	NA	NA	NA	NA	NA	0	0	0	0	NA	0	NA	1	0
506	1	5	D	0	1	0	16000	11.5	2	NA	NA	NA	NA	NA	NA	NA	0	0	0	0	NA	0	NA	1	0
506	2	5	C	1	0	0	3000	3	5	D	0	1	1	0	0	0	0	0	0	0	0	1	Low	1	0
506	3	5	C	1	0	0	2000	2	7	C	1	1	0	0	0	0	0	0	0	0	0	1	Low	1	0
506	4	5	C	1	0	0	2000	2	7	C	1	0.8	0	0.2	0	0	0	0	0	0	0	0	Low	1	0
506	5	5	C	1	0	0	2000	2	7	C	1	0.8571428571428571	0	0.14285714285714288	0	0	0	0	0	0	0	0	Low	1	0
506	6	5	C	1	0	0	1000	1	7	C	1	1	0	0	0	0	0	0	0	0	0	0	Low	1	0
506	7	5	C	1	0	0	3000	3	8	C	1	0.8571428571428571	0	0.14285714285714288	0	0	0	0	0	0	0	1	Low	1	0
506	8	5	C	1	0	0	7000	2.5	8	C	1	0.8571428571428571	0	0.14285714285714288	0	0	0	0	0	0	0	0	Low	1	0
506	9	5	C	1	0	0	6000	1.5	8	C	1	0.875	0	0.125	0	0	0	0	0	0	0	0	Low	1	0
506	10	5	C	1	0	0	5000	0.5	8	C	1	0.75	0	0.25	0	0	0	0	0	0	0	0	Low	1	0
506	11	5	C	1	0	0	3000	3	7	C	1	1	0	0	0	0	0	0	0	0	0	0	Low	1	0
506	12	5	C	1	0	0	2000	2	7	C	1	0.75	0	0.25	0	0	0	0	0	0	0	0	Low	1	0
506	13	5	C	1	0	0	2000	2	6	C	1	1	0	0	0	0	0	0	0	0	0	1	Low	1	0
506	14	5	C	1	0	0	25000	20.5	6	C	1	0.8571428571428571	0	0.14285714285714288	0	0	0	0	0	0	0	0	Low	1	0
506	15	5	C	1	0	0	2000	2	6	C	1	1	0	0	0	0	0	0	0	0	0	0	Low	1	0
507	0	5	NA	0	0	0	NA	NA	4	NA	NA	NA	NA	NA	NA	NA	0	0	0	0	NA	0	NA	1	0
507	1	5	C	1	0	0	2000	2	4	NA	NA	NA	NA	NA	NA	NA	0	0	0	0	NA	1	NA	1	0
507	2	5	C	1	0	0	2000	2	6	C	1	1	0	0	0	0	0	0	0	0	0	1	Low	1	0
507	3	5	C	1	0	0	2000	2	6	C	1	1	0	0	0	0	0	0	0	0	0	1	Low	1	0
507	4	5	C	1	0	0	3000	3	6	C	1	0.8333333333333334	0	0.16666666666666669	0	0	0	0	0	0	0	0	Low	1	0
507	5	5	C	1	0	0	2000	2	6	C	1	1	0	0	0	0	0	0	0	0	0	0	Low	1	0
507	6	5	C	1	0	0	1000	1	6	C	1	1	0	0	0	0	0	0	0	0	0	0	Low	1	0
507	7	5	C	1	0	0	2000	2	6	C	1	1	0	0	0	0	0	0	0	0	0	0	Low	1	0
507	8	5	C	1	0	0	4000	4	6	C	1	0.8333333333333334	0	0.16666666666666666	0	0	0	0	0	0	0	0	Low	1	0
507	9	5	C	1	0	0	12000	7.5	6	C	1	1	0	0	0	0	0	0	0	0	0	0	Low	1	0
507	10	5	C	1	0	0	5000	0.5	6	C	1	0.8333333333333334	0	0.16666666666666666	0	0	0	0	0	0	0	0	Low	1	0
507	11	5	C	1	0	0	2000	2	7	C	1	1	0	0	0	0	0	0	0	0	0	1	Low	1	0
507	12	5	C	1	0	0	2000	2	7	C	1	0.8333333333333334	0	0.16666666666666666	0	0	0	0	0	0	0	0	Low	1	0
507	13	5	C	1	0	0	1000	1	7	C	1	1	0	0	0	0	0	0	0	0	0	0	Low	1	0
507	14	5	C	1	0	0	3000	3	7	C	1	0.8571428571428571	0	0.14285714285714288	0	0	0	0	0	0	0	0	Low	1	0
507	15	5	C	1	0	0	3000	3	7	C	1	0.8571428571428571	0	0.14285714285714288	0	0	0	0	0	0	0	0	Low	1	0
508	0	5	NA	0	0	0	NA	NA	3	NA	NA	NA	NA	NA	NA	NA	0	0	0	0	NA	0	NA	1	0
508	1	5	C	1	0	0	18000	13.5	NA	NA	NA	NA	NA	NA	NA	NA	0	0	0	0	NA	1	NA	1	0
508	2	5	NA	0	0	0	NA	NA	4	C	1	1	0	0	0	0	0	0	0	0	0	1	Low	1	0
508	3	5	D	0	1	0	5000	0.5	3	NA	0	NA	0	NA	0	NA	0	0	0	0	NA	1	NA	1	0
508	4	5	D	0	1	0	5000	0.5	3	D	0	1	1	0	0	0	0	0	0	0	0	1	Low	1	0
508	5	5	C	1	0	0	9000	4.5	4	D	0	1	1	0	0	0	0	0	0	0	0	1	Low	1	0
508	6	5	D	0	1	0	5000	0.5	4	C	1	1	0	0	0	0	0	0	0	0	0	1	Low	1	0
508	7	5	C	1	0	0	6000	1.5	3	D	0	1	1	0	0	0	0	0	0	0	0	1	Low	1	0
508	8	5	D	0	1	0	5000	0.5	3	C	1	0.75	0	0.25	0	0	0	0	0	0	0	1	Low	1	0
508	9	5	D	0	1	0	4000	4	3	D	0	1	1	0	0	0	0	0	0	0	0	1	Low	1	0
508	10	5	C	1	0	0	4000	4	3	D	0	0.6666666666666666	1	0.33333333333333337	0	0	0	0	0	0	0	0	Low	1	0
508	11	5	D	0	1	0	2000	2	2	C	1	1	0	0	0	0	0	0	0	0	0	1	Low	1	0
508	12	5	D	0	1	0	5000	0.5	NA	D	0	0.6666666666666666	1	0.33333333333333337	0	0	0	0	0	0	0	1	Low	1	0
508	13	5	NA	0	0	0	NA	NA	NA	D	0	1	1	0	0	0	0	0	0	0	0	1	Low	1	0
508	14	5	NA	0	0	0	NA	NA	NA	NA	0	NA	0	NA	0	NA	0	0	0	0	NA	1	NA	1	0
508	15	5	NA	0	0	0	NA	NA	NA	NA	0	NA	0	NA	0	NA	0	0	0	0	NA	1	NA	1	0
509	0	5	NA	0	0	0	NA	NA	5	NA	NA	NA	NA	NA	NA	NA	0	0	0	0	NA	0	NA	1	0
509	1	5	C	1	0	0	2000	2	5	NA	NA	NA	NA	NA	NA	NA	0	0	0	0	NA	1	NA	1	0
509	2	5	C	1	0	0	7000	2.5	6	C	1	1	0	0	0	0	0	0	0	0	0	1	Low	1	0
509	3	5	C	1	0	0	3000	3	7	C	1	1	0	0	0	0	0	0	0	0	0	1	Low	1	0
509	4	5	C	1	0	0	16000	11.5	7	C	1	1	0	0	0	0	0	0	0	0	0	0	Low	1	0
509	5	5	C	1	0	0	21000	16.5	7	C	1	1	0	0	0	0	0	0	0	0	0	0	Low	1	0
509	6	5	C	1	0	0	1000	1	7	C	1	1	0	0	0	0	0	0	0	0	0	0	Low	1	0
509	7	5	C	1	0	0	2000	2	7	C	1	1	0	0	0	0	0	0	0	0	0	1	Low	1	0
509	8	5	C	1	0	0	2000	2	7	C	1	0.8571428571428571	0	0.14285714285714288	0	0	0	0	0	0	0	0	Low	1	0
509	9	5	C	1	0	0	3000	3	7	C	1	1	0	0	0	0	0	0	0	0	0	0	Low	1	0
509	10	5	C	1	0	0	10000	5.5	7	C	1	0.8571428571428571	0	0.14285714285714288	0	0	0	0	0	0	0	0	Low	1	0
509	11	5	C	1	0	0	2000	2	7	C	1	1	0	0	0	0	0	0	0	0	0	0	Low	1	0
509	12	5	C	1	0	0	2000	2	7	C	1	0.8571428571428571	0	0.14285714285714288	0	0	0	0	0	0	0	0	Low	1	0
509	13	5	D	0	1	0	7000	2.5	5	C	1	1	0	0	0	0	0	0	0	0	0	0	Low	1	0
509	14	5	D	0	1	0	3000	3	4	D	0	1	1	0	0	0	0	0	0	0	0	0	Low	1	0
509	15	5	D	0	1	0	12000	7.5	4	D	0	1	1	0	0	0	0	0	0	0	0	1	Low	1	0
510	0	5	NA	0	0	0	NA	NA	3	NA	NA	NA	NA	NA	NA	NA	0	0	0	0	NA	0	NA	0	0
510	1	5	C	1	0	0	5000	0.5	3	NA	NA	NA	NA	NA	NA	NA	0	0	0	0	NA	1	NA	0	0
510	2	5	C	1	0	0	2000	2	7	C	1	0.6666666666666666	0	0.33333333333333337	0	0	0	0	0	0	0	1	Low	0	0
510	3	5	C	1	0	0	2000	2	7	C	1	1	0	0	0	0	0	0	0	0	0	0	Low	0	0
510	4	5	C	1	0	0	2000	2	7	C	1	0.8571428571428571	0	0.14285714285714288	0	0	0	0	0	0	0	0	Low	0	0
510	5	5	C	1	0	0	2000	2	7	C	1	0.8571428571428571	0	0.14285714285714288	0	0	0	0	0	0	0	0	Low	0	0
510	6	5	C	1	0	0	1000	1	6	C	1	1	0	0	0	0	0	0	0	0	0	1	Low	0	0
510	7	5	C	1	0	0	2000	2	6	C	1	0.8571428571428571	0	0.14285714285714288	0	0	0	0	0	0	0	0	Low	0	0
510	8	5	C	1	0	0	2000	2	6	C	1	0.8333333333333334	0	0.16666666666666669	0	0	0	0	0	0	0	0	Low	0	0
510	9	5	C	1	0	0	2000	2	6	C	1	1	0	0	0	0	0	0	0	0	0	0	Low	0	0
510	10	5	C	1	0	0	2000	2	7	C	1	0.8333333333333334	0	0.16666666666666669	0	0	0	0	0	0	0	1	Low	0	0
510	11	5	C	1	0	0	1000	1	7	C	1	1	0	0	0	0	0	0	0	0	0	0	Low	0	0
510	12	5	C	1	0	0	2000	2	7	C	1	0.8571428571428571	0	0.14285714285714288	0	0	0	0	0	0	0	0	Low	0	0
510	13	5	C	1	0	0	2000	2	7	C	1	1	0	0	0	0	0	0	0	0	0	0	Low	0	0
510	14	5	C	1	0	0	2000	2	7	C	1	0.8571428571428571	0	0.14285714285714288	0	0	0	0	0	0	0	0	Low	0	0
510	15	5	C	1	0	0	2000	2	7	C	1	0.8571428571428571	0	0.14285714285714288	0	0	0	0	0	0	0	0	Low	0	0
513	0	5	NA	0	0	0	NA	NA	3	NA	NA	NA	NA	NA	NA	NA	0	0	0	0	NA	0	NA	0	0
513	1	5	C	1	0	0	11000	6.5	4	NA	NA	NA	NA	NA	NA	NA	0	0	0	0	NA	1	NA	0	0
513	2	5	C	1	0	0	4000	4	5	C	1	0.6666666666666666	0	0.33333333333333337	0	0	0	0	0	0	0	1	Low	0	0
513	3	5	C	1	0	0	3000	3	6	C	1	1	0	0	0	0	0	0	0	0	0	1	Low	0	0
513	4	5	C	1	0	0	2000	2	6	C	1	1	0	0	0	0	0	0	0	0	0	0	Low	0	0
513	5	5	C	1	0	0	6000	1.5	7	C	1	1	0	0	0	0	0	0	0	0	0	1	Low	0	0
513	6	5	C	1	0	0	2000	2	8	C	1	1	0	0	0	0	0	0	0	0	0	1	Low	0	0
513	7	5	D	0	1	0	7000	2.5	8	C	1	0.8571428571428571	0	0.14285714285714288	0	0	0	0	0	0	0	0	Low	0	0
513	8	5	C	1	0	0	1000	1	8	D	0	1	1	0	0	0	0	0	0	0	0	0	Low	0	0
513	9	5	D	0	1	0	4000	4	8	C	1	0.875	0	0.125	0	0	0	0	0	0	0	0	Low	0	0
513	10	5	C	1	0	0	3000	3	8	D	0	0.875	1	0.125	0	0	0	0	0	0	0	0	Low	0	0
513	11	5	D	0	1	0	2000	2	8	C	1	1	0	0	0	0	0	0	0	0	0	0	Low	0	0
513	12	5	C	1	0	0	11000	6.5	7	D	0	0.875	1	0.125	0	0	0	0	0	0	0	0	Low	0	0
513	13	5	C	1	0	0	7000	2.5	6	C	1	0.875	0	0.125	0	0	0	0	0	0	0	1	Low	0	0
513	14	5	C	1	0	0	3000	3	6	C	1	0.8571428571428571	0	0.14285714285714288	0	0	0	0	0	0	0	0	Low	0	0
513	15	5	C	1	0	0	8000	3.5	6	C	1	1	0	0	0	0	0	0	0	0	0	0	Low	0	0
514	0	5	NA	0	0	0	NA	NA	2	NA	NA	NA	NA	NA	NA	NA	0	0	0	0	NA	0	NA	1	0
514	1	5	C	1	0	0	13000	8.5	4	NA	NA	NA	NA	NA	NA	NA	0	0	0	0	NA	1	NA	1	0
514	2	5	C	1	0	0	6000	1.5	5	C	1	1	0	0	0	0	0	0	0	0	0	1	Low	1	0
514	3	5	C	1	0	0	2000	2	6	C	1	1	0	0	0	0	0	0	0	0	0	1	Low	1	0
514	4	5	C	1	0	0	2000	2	6	C	1	0.8	0	0.2	0	0	0	0	0	0	0	0	Low	1	0
514	5	5	C	1	0	0	2000	2	6	C	1	0.8333333333333334	0	0.16666666666666666	0	0	0	0	0	0	0	0	Low	1	0
514	6	5	C	1	0	0	1000	1	6	C	1	1	0	0	0	0	0	0	0	0	0	0	Low	1	0
514	7	5	C	1	0	0	2000	2	6	C	1	0.8333333333333334	0	0.16666666666666666	0	0	0	0	0	0	0	1	Low	1	0
514	8	5	C	1	0	0	1000	1	6	C	1	0.8333333333333334	0	0.16666666666666669	0	0	0	0	0	0	0	0	Low	1	0
514	9	5	C	1	0	0	2000	2	6	C	1	1	0	0	0	0	0	0	0	0	0	0	Low	1	0
514	10	5	C	1	0	0	1000	1	7	C	1	0.8333333333333334	0	0.16666666666666669	0	0	0	0	0	0	0	1	Low	1	0
514	11	5	C	1	0	0	1000	1	7	C	1	1	0	0	0	0	0	0	0	0	0	0	Low	1	0
514	12	5	C	1	0	0	2000	2	7	C	1	0.8571428571428571	0	0.14285714285714288	0	0	0	0	0	0	0	0	Low	1	0
514	13	5	C	1	0	0	1000	1	7	C	1	1	0	0	0	0	0	0	0	0	0	0	Low	1	0
514	14	5	C	1	0	0	2000	2	6	C	1	0.8571428571428571	0	0.14285714285714288	0	0	0	0	0	0	0	1	Low	1	0
514	15	5	C	1	0	0	2000	2	6	C	1	0.8571428571428571	0	0.14285714285714288	0	0	0	0	0	0	0	0	Low	1	0
600	0	6	NA	0	0	0	NA	NA	3	NA	NA	NA	NA	NA	NA	NA	0	0	0	0	NA	0	NA	1	0
601	0	6	NA	0	0	0	NA	NA	1	NA	NA	NA	NA	NA	NA	NA	0	0	0	0	NA	0	NA	1	0
601	1	6	C	1	0	0	7000	2.5	2	NA	NA	NA	NA	NA	NA	NA	0	0	0	0	NA	1	NA	1	0
601	2	6	C	1	0	0	6000	1.5	3	C	1	1	0	0	0	0	0	0	0	0	0	1	Low	1	0
601	3	6	C	1	0	0	2000	2	3	C	1	0.5	0	0.5	0	0	0	0	0	0	0	0	Low	1	0
601	4	6	C	1	0	0	3000	3	3	C	1	0.6666666666666666	0	0.33333333333333337	0	0	0	0	0	0	0	0	Low	1	0
601	5	6	C	1	0	0	2000	2	3	C	1	0.6666666666666666	0	0.33333333333333337	0	0	0	0	0	0	0	1	Low	1	0
601	6	6	C	1	0	0	3000	3	3	C	1	0.6666666666666666	0	0.33333333333333337	0	0	0	0	0	0	0	0	Low	1	0
601	7	6	C	1	0	0	4000	4	3	C	1	1	0	0	0	0	0	0	0	0	0	0	Low	1	0
601	8	6	C	1	0	0	3000	3	4	C	1	1	0	0	0	0	0	0	0	0	0	1	Low	1	0
601	9	6	C	1	0	0	2000	2	3	C	1	1	0	0	0	0	0	0	0	0	0	0	Low	1	0
601	10	6	C	1	0	0	2000	2	3	C	1	1	0	0	0	0	0	0	0	0	0	0	Low	1	0
601	11	6	C	1	0	0	3000	3	3	C	1	1	0	0	0	0	0	0	0	0	0	1	Low	1	0
601	12	6	C	1	0	0	2000	2	3	C	1	0.6666666666666666	0	0.33333333333333337	0	0	0	0	0	0	0	0	Low	1	0
601	13	6	C	1	0	0	14000	9.5	3	C	1	1	0	0	0	0	0	0	0	0	0	0	Low	1	0
601	14	6	C	1	0	0	2000	2	4	C	1	1	0	0	0	0	0	0	0	0	0	1	Low	1	0
601	15	6	C	1	0	0	16000	11.5	4	C	1	1	0	0	0	0	0	0	0	0	0	0	Low	1	0
602	0	6	NA	0	0	0	NA	NA	6	NA	NA	NA	NA	NA	NA	NA	0	0	0	0	NA	0	NA	1	0
602	1	6	C	1	0	0	1000	1	5	NA	NA	NA	NA	NA	NA	NA	0	0	0	0	NA	0	NA	1	0
602	2	6	D	0	1	0	2000	2	5	C	1	0.8	0	0	0	0.2	0	0	0	0	1	1	High	1	0
602	3	6	D	0	1	0	1000	1	5	D	0	0.8	1	0	0	0.2	0	0	0	0	1	0	High	1	0
602	4	6	D	0	1	0	2000	2	4	D	0	1	1	0	0	0	0	0	0	0	0	0	Low	1	0
602	5	6	D	0	1	0	1000	1	3	D	0	1	1	0	0	0	0	0	0	0	0	1	Low	1	0
602	6	6	D	0	1	0	2000	2	2	D	0	1	1	0	0	0	0	0	0	0	0	1	Low	1	0
602	7	6	D	0	1	0	3000	3	2	D	0	1	1	0	0	0	0	0	0	0	0	1	Low	1	0
602	8	6	D	0	1	0	2000	2	2	D	0	1	1	0	0	0	0	0	0	0	0	0	Low	1	0
602	9	6	D	0	1	0	1000	1	2	D	0	1	1	0	0	0	0	0	0	0	0	1	Low	1	0
602	10	6	D	0	1	0	3000	3	2	D	0	1	1	0	0	0	0	0	0	0	0	1	Low	1	0
602	11	6	D	0	1	0	13000	8.5	2	D	0	0.5	1	0	0	0.5	0	0	0	0	1	1	High	1	0
602	12	6	D	0	1	0	5000	0.5	2	D	0	0.5	1	0	0	0.5	0	0	0	0	1	1	High	1	0
603	0	6	NA	0	0	0	NA	NA	4	NA	NA	NA	NA	NA	NA	NA	0	0	0	0	NA	0	NA	0	0
603	1	6	C	1	0	0	11000	6.5	3	NA	NA	NA	NA	NA	NA	NA	0	0	0	0	NA	1	NA	0	0
603	2	6	C	1	0	0	2000	2	3	C	1	0.6666666666666666	0	0	0	0.33333333333333337	0	0	0	0	1	0	High	0	0
603	3	6	C	1	0	0	7000	2.5	5	C	1	0.6666666666666666	0	0.33333333333333337	0	0	0	0	0	0	0	1	Low	0	0
603	4	6	C	1	0	0	14000	9.5	5	C	1	0.6666666666666666	0	0.33333333333333337	0	0	0	0	0	0	0	0	Low	0	0
603	5	6	C	1	0	0	5000	0.5	5	C	1	0.8	0	0.2	0	0	0	0	0	0	0	0	Low	0	0
603	6	6	C	1	0	0	4000	4	4	C	1	0.8	0	0.2	0	0	0	0	0	0	0	0	Low	0	0
603	7	6	C	1	0	0	3000	3	4	C	1	0.8	0	0.2	0	0	0	0	0	0	0	0	Low	0	0
603	8	6	C	1	0	0	3000	3	4	C	1	1	0	0	0	0	0	0	0	0	0	0	Low	0	0
603	9	6	C	1	0	0	4000	4	5	C	1	1	0	0	0	0	0	0	0	0	0	1	Low	0	0
603	10	6	C	1	0	0	2000	2	5	C	1	1	0	0	0	0	0	0	0	0	0	0	Low	0	0
603	11	6	D	0	1	0	7000	2.5	3	C	1	0.8	0	0	0	0.2	0	0	0	0	1	0	High	0	0
603	12	6	C	1	0	0	5000	0.5	3	D	0	0.8	1	0	0	0.2	0	0	0	0	1	1	High	0	0
603	13	6	C	1	0	0	2000	2	3	C	1	0.6666666666666666	0	0	0	0.33333333333333337	0	0	0	0	1	1	High	0	0
603	14	6	C	1	0	0	4000	4	4	C	1	1	0	0	0	0	0	0	0	0	0	1	Low	0	0
603	15	6	D	0	1	0	4000	4	4	C	1	1	0	0	0	0	0	0	0	0	0	0	Low	0	0
604	0	6	NA	0	0	0	NA	NA	3	NA	NA	NA	NA	NA	NA	NA	0	0	0	0	NA	0	NA	1	0
604	1	6	C	1	0	0	3000	3	3	NA	NA	NA	NA	NA	NA	NA	0	0	0	0	NA	0	NA	1	0
604	2	6	C	1	0	0	11000	6.5	4	C	1	0.6666666666666666	0	0.33333333333333337	0	0	0	0	0	0	0	1	Low	1	0
604	3	6	C	1	0	0	2000	2	5	C	1	0.6666666666666666	0	0.33333333333333337	0	0	0	0	0	0	0	1	Low	1	0
604	4	6	C	1	0	0	3000	3	5	C	1	0.75	0	0.25	0	0	0	0	0	0	0	0	Low	1	0
604	5	6	C	1	0	0	2000	2	5	C	1	0.8	0	0.2	0	0	0	0	0	0	0	1	Low	1	0
604	6	6	C	1	0	0	3000	3	5	C	1	0.8	0	0.2	0	0	0	0	0	0	0	0	Low	1	0
604	7	6	C	1	0	0	3000	3	5	C	1	0.8	0	0.2	0	0	0	0	0	0	0	0	Low	1	0
604	8	6	C	1	0	0	3000	3	4	C	1	0.8	0	0.2	0	0	0	0	0	0	0	1	Low	1	0
604	9	6	C	1	0	0	2000	2	4	C	1	0.8	0	0.2	0	0	0	0	0	0	0	0	Low	1	0
604	10	6	C	1	0	0	2000	2	4	C	1	1	0	0	0	0	0	0	0	0	0	0	Low	1	0
604	11	6	C	1	0	0	6000	1.5	4	C	1	1	0	0	0	0	0	0	0	0	0	0	Low	1	0
604	12	6	C	1	0	0	3000	3	4	C	1	0.75	0	0.25	0	0	0	0	0	0	0	0	Low	1	0
604	13	6	C	1	0	0	3000	3	5	C	1	1	0	0	0	0	0	0	0	0	0	1	Low	1	0
604	14	6	C	1	0	0	2000	2	4	C	1	1	0	0	0	0	0	0	0	0	0	1	Low	1	0
604	15	6	C	1	0	0	4000	4	4	C	1	0.8	0	0	0	0.2	0	0	0	0	1	0	High	1	0
605	0	6	NA	0	0	0	NA	NA	2	NA	NA	NA	NA	NA	NA	NA	0	0	0	0	NA	0	NA	0	0
605	1	6	C	1	0	0	2000	2	2	NA	NA	NA	NA	NA	NA	NA	0	0	0	0	NA	1	NA	0	0
605	2	6	C	1	0	0	3000	3	2	C	1	1	0	0	0	0	0	0	0	0	0	0	Low	0	0
605	3	6	C	1	0	0	7000	2.5	3	C	1	1	0	0	0	0	0	0	0	0	0	1	Low	0	0
605	4	6	C	1	0	0	3000	3	4	C	1	1	0	0	0	0	0	0	0	0	0	1	Low	0	0
605	5	6	C	1	0	0	2000	2	4	C	1	1	0	0	0	0	0	0	0	0	0	0	Low	0	0
605	6	6	C	1	0	0	5000	0.5	4	C	1	1	0	0	0	0	0	0	0	0	0	0	Low	0	0
605	7	6	C	1	0	0	4000	4	4	C	1	0.75	0	0.25	0	0	0	0	0	0	0	0	Low	0	0
605	8	6	C	1	0	0	3000	3	5	C	1	0.75	0	0	0	0.25	0	0	0	0	1	1	High	0	0
606	0	6	NA	0	0	0	NA	NA	1	NA	NA	NA	NA	NA	NA	NA	0	0	0	0	NA	0	NA	1	0
606	1	6	D	0	1	0	3000	3	1	NA	NA	NA	NA	NA	NA	NA	0	0	0	0	NA	1	NA	1	0
606	2	6	D	0	1	0	7000	2.5	1	D	0	1	1	0	0	0	0	0	0	0	0	1	Low	1	0
606	3	6	D	0	1	0	19000	14.5	1	D	0	1	1	0	0	0	0	0	0	0	0	1	Low	1	0
606	4	6	D	0	1	0	3000	3	2	D	0	1	1	0	0	0	0	0	0	0	0	1	Low	1	0
606	5	6	D	0	1	0	5000	0.5	2	D	0	1	1	0	0	0	0	0	0	0	0	1	Low	1	0
606	6	6	D	0	1	0	3000	3	2	D	0	1	1	0	0	0	0	0	0	0	0	1	Low	1	0
606	7	6	D	0	1	0	3000	3	2	D	0	0.5	1	0.5	0	0	0	0	0	0	0	1	Low	1	0
606	8	6	D	0	1	0	8000	3.5	1	D	0	0.5	1	0	0	0.5	0	0	0	0	1	1	High	1	0
606	9	6	D	0	1	0	4000	4	1	D	0	1	1	0	0	0	0	0	0	0	0	1	Low	1	0
606	10	6	D	0	1	0	5000	0.5	1	D	0	1	1	0	0	0	0	0	0	0	0	1	Low	1	0
606	11	6	D	0	1	0	4000	4	NA	D	0	0	1	0	0	1	0	0	0	0	1	1	High	1	0
606	12	6	NA	0	0	0	NA	NA	NA	D	0	0	1	0	0	1	0	0	0	0	1	1	High	1	0
606	13	6	NA	0	0	0	NA	NA	NA	NA	0	NA	0	NA	0	NA	0	0	0	0	NA	1	NA	1	0
606	14	6	NA	0	0	0	NA	NA	NA	NA	0	NA	0	NA	0	NA	0	0	0	0	NA	1	NA	1	0
606	15	6	NA	0	0	0	NA	NA	NA	NA	0	NA	0	NA	0	NA	0	0	0	0	NA	1	NA	1	0
608	0	6	NA	0	0	0	NA	NA	2	NA	NA	NA	NA	NA	NA	NA	0	0	0	0	NA	0	NA	1	0
608	1	6	C	1	0	0	3000	3	4	NA	NA	NA	NA	NA	NA	NA	0	0	0	0	NA	1	NA	1	0
608	2	6	C	1	0	0	2000	2	4	C	1	1	0	0	0	0	0	0	0	0	0	0	Low	1	0
608	3	6	C	1	0	0	23000	18.5	4	C	1	0.75	0	0.25	0	0	0	0	0	0	0	0	Low	1	0
608	4	6	C	1	0	0	4000	4	5	C	1	0.75	0	0.25	0	0	0	0	0	0	0	1	Low	1	0
608	5	6	C	1	0	0	7000	2.5	4	C	1	0.75	0	0.25	0	0	0	0	0	0	0	0	Low	1	0
608	6	6	C	1	0	0	16000	11.5	4	C	1	0.8	0	0.2	0	0	0	0	0	0	0	0	Low	1	0
608	7	6	C	1	0	0	3000	3	4	C	1	0.75	0	0.25	0	0	0	0	0	0	0	0	Low	1	0
608	8	6	C	1	0	0	3000	3	5	C	1	0.75	0	0.25	0	0	0	0	0	0	0	1	Low	1	0
608	9	6	C	1	0	0	13000	8.5	3	C	1	0.75	0	0.25	0	0	0	0	0	0	0	1	Low	1	0
608	10	6	C	1	0	0	36000	31.5	3	C	1	0.75	0	0.25	0	0	0	0	0	0	0	1	Low	1	0
608	11	6	C	1	0	0	6000	1.5	4	C	1	1	0	0	0	0	0	0	0	0	0	1	Low	1	0
608	12	6	C	1	0	0	3000	3	5	C	1	0.6666666666666666	0	0.33333333333333337	0	0	0	0	0	0	0	1	Low	1	0
608	13	6	C	1	0	0	2000	2	5	C	1	1	0	0	0	0	0	0	0	0	0	0	Low	1	0
608	14	6	C	1	0	0	2000	2	5	C	1	1	0	0	0	0	0	0	0	0	0	0	Low	1	0
608	15	6	C	1	0	0	1000	1	4	C	1	0.8	0	0	0	0.2	0	0	0	0	1	0	High	1	0
611	0	6	NA	0	0	0	NA	NA	3	NA	NA	NA	NA	NA	NA	NA	0	0	0	0	NA	0	NA	1	0
611	1	6	C	1	0	0	3000	3	3	NA	NA	NA	NA	NA	NA	NA	0	0	0	0	NA	1	NA	1	0
611	2	6	C	1	0	0	6000	1.5	3	C	1	1	0	0	0	0	0	0	0	0	0	0	Low	1	0
611	3	6	C	1	0	0	5000	0.5	5	C	1	0.6666666666666666	0	0.33333333333333337	0	0	0	0	0	0	0	1	Low	1	0
611	4	6	C	1	0	0	3000	3	5	C	1	0.6666666666666666	0	0.33333333333333337	0	0	0	0	0	0	0	0	Low	1	0
611	5	6	C	1	0	0	2000	2	6	C	1	0.8	0	0.2	0	0	0	0	0	0	0	1	Low	1	0
611	6	6	C	1	0	0	3000	3	6	C	1	0.8	0	0.2	0	0	0	0	0	0	0	0	Low	1	0
611	7	6	C	1	0	0	3000	3	6	C	1	0.8333333333333334	0	0.16666666666666669	0	0	0	0	0	0	0	0	Low	1	0
611	8	6	C	1	0	0	2000	2	7	C	1	0.8333333333333334	0	0.16666666666666669	0	0	0	0	0	0	0	1	Low	1	0
611	9	6	C	1	0	0	3000	3	6	C	1	0.8333333333333334	0	0.16666666666666669	0	0	0	0	0	0	0	1	Low	1	0
611	10	6	C	1	0	0	3000	3	6	C	1	0.8333333333333334	0	0.16666666666666669	0	0	0	0	0	0	0	0	Low	1	0
611	11	6	C	1	0	0	4000	4	4	C	1	0.6666666666666666	0	0.16666666666666669	0	0.16666666666666669	0	0	0	0	1	1	High	1	0
611	12	6	C	1	0	0	4000	4	4	C	1	0.5	0	0.33333333333333337	0	0.16666666666666669	0	0	0	0	1	0	High	1	0
611	13	6	C	1	0	0	3000	3	4	C	1	0.75	0	0.25	0	0	0	0	0	0	0	1	Low	1	0
611	14	6	C	1	0	0	23000	18.5	4	C	1	1	0	0	0	0	0	0	0	0	0	0	Low	1	0
611	15	6	C	1	0	0	3000	3	4	C	1	1	0	0	0	0	0	0	0	0	0	0	Low	1	0
612	0	6	NA	0	0	0	NA	NA	2	NA	NA	NA	NA	NA	NA	NA	0	0	0	0	NA	0	NA	1	0
613	0	6	NA	0	0	0	NA	NA	3	NA	NA	NA	NA	NA	NA	NA	0	0	0	0	NA	0	NA	1	0
613	1	6	P	0	0	1	11000	6.5	1	NA	NA	NA	NA	NA	NA	NA	NA	NA	NA	1	NA	1	NA	1	0
613	2	6	P	0	0	1	9000	4.5	1	P	0	1	0	0	1	0	0	0	0	1	0	1	Low	1	0
613	3	6	C	1	0	0	5000	0.5	1	P	0	0	0	1	1	0	0	0	0	0	0	0	Low	1	0
613	4	6	C	1	0	0	5000	0.5	3	C	1	0	0	1	0	0	0	0	0	0	0	1	Low	1	0
613	5	6	C	1	0	0	5000	0.5	2	C	1	0	0	1	0	0	0	0	0	0	0	1	Low	1	0
613	6	6	D	0	1	0	5000	0.5	2	C	1	0.6666666666666666	0	0.33333333333333337	0	0	0	0	0	0	0	0	Low	1	0
613	7	6	P	0	0	1	5000	0.5	2	D	0	0.5	1	0.5	0	0	0	1	0	0	0	0	Low	1	0
613	8	6	C	1	0	0	4000	4	4	P	0	0.5	0	0.5	1	0	0	0	0	0	0	1	Low	1	0
613	9	6	C	1	0	0	27000	22.5	4	C	1	0.5	0	0.5	0	0	0	0	0	0	0	1	Low	1	0
613	10	6	P	0	0	1	3000	3	4	C	1	0.6666666666666666	0	0.33333333333333337	0	0	0	1	0	0	0	1	Low	1	0
613	11	6	P	0	0	1	5000	0.5	2	P	0	0.5	0	0.5	1	0	0	1	0	0	0	0	Low	1	0
613	12	6	P	0	0	1	24000	19.5	1	P	0	0.25	0	0.75	1	0	1	1	0	0	0	1	Low	1	0
613	13	6	C	1	0	0	6000	1.5	2	P	0	0.5	0	0.5	1	0	0	0	0	0	0	1	Low	1	0
613	14	6	P	0	0	1	7000	2.5	1	C	1	1	0	0	0	0	0	1	0	0	0	1	Low	1	0
613	15	6	P	0	0	1	3000	3	NA	P	0	1	0	0	1	0	0	1	0	0	0	1	Low	1	0
701	0	7	NA	0	0	0	NA	NA	1	NA	NA	NA	NA	NA	NA	NA	0	0	0	0	NA	0	NA	1	0
701	1	7	C	1	0	0	3000	3	1	NA	NA	NA	NA	NA	NA	NA	0	0	0	0	NA	0	NA	1	0
701	2	7	C	1	0	0	3000	3	1	C	1	1	0	0	0	0	0	0	0	0	0	1	Low	1	0
701	3	7	C	1	0	0	5000	0.5	2	C	1	1	0	0	0	0	0	0	0	0	0	1	Low	1	0
701	4	7	C	1	0	0	17000	12.5	1	C	1	1	0	0	0	0	0	0	0	0	0	0	Low	1	0
701	5	7	C	1	0	0	5000	0.5	1	C	1	1	0	0	0	0	0	0	0	0	0	0	Low	1	0
701	6	7	C	1	0	0	4000	4	2	C	1	1	0	0	0	0	0	0	0	0	0	1	Low	1	0
701	7	7	C	1	0	0	4000	4	3	C	1	1	0	0	0	0	0	0	0	0	0	1	Low	1	0
701	8	7	C	1	0	0	2000	2	2	C	1	1	0	0	0	0	0	0	0	0	0	0	Low	1	0
701	9	7	C	1	0	0	3000	3	2	C	1	1	0	0	0	0	0	0	0	0	0	0	Low	1	0
701	10	7	C	1	0	0	2000	2	2	C	1	1	0	0	0	0	0	0	0	0	0	0	Low	1	0
701	11	7	C	1	0	0	3000	3	2	C	1	1	0	0	0	0	0	0	0	0	0	0	Low	1	0
701	12	7	C	1	0	0	5000	0.5	3	C	1	1	0	0	0	0	0	0	0	0	0	1	Low	1	0
701	13	7	C	1	0	0	7000	2.5	3	C	1	1	0	0	0	0	0	0	0	0	0	0	Low	1	0
701	14	7	C	1	0	0	37000	32.5	3	C	1	1	0	0	0	0	0	0	0	0	0	0	Low	1	0
701	15	7	C	1	0	0	10000	5.5	3	C	1	0.6666666666666666	0	0.33333333333333337	0	0	0	0	0	0	0	0	Low	1	0
702	0	7	NA	0	0	0	NA	NA	3	NA	NA	NA	NA	NA	NA	NA	0	0	0	0	NA	0	NA	1	0
702	1	7	C	1	0	0	3000	3	3	NA	NA	NA	NA	NA	NA	NA	0	0	0	0	NA	0	NA	1	0
702	2	7	C	1	0	0	5000	0.5	2	C	1	0.6666666666666666	0	0.33333333333333337	0	0	0	0	0	0	0	0	Low	1	0
702	3	7	C	1	0	0	3000	3	4	C	1	0.5	0	0.5	0	0	0	0	0	0	0	1	Low	1	0
702	4	7	C	1	0	0	2000	2	3	C	1	0.5	0	0.5	0	0	0	0	0	0	0	0	Low	1	0
702	5	7	C	1	0	0	2000	2	3	C	1	0.33333333333333337	0	0.6666666666666666	0	0	0	0	0	0	0	0	Low	1	0
702	6	7	C	1	0	0	3000	3	3	C	1	0.6666666666666666	0	0.33333333333333337	0	0	0	0	0	0	0	0	Low	1	0
702	7	7	C	1	0	0	3000	3	4	C	1	0.6666666666666666	0	0.33333333333333337	0	0	0	0	0	0	0	1	Low	1	0
702	8	7	C	1	0	0	3000	3	3	C	1	0.6666666666666666	0	0.33333333333333337	0	0	0	0	0	0	0	0	Low	1	0
702	9	7	C	1	0	0	3000	3	3	C	1	0.6666666666666666	0	0.33333333333333337	0	0	0	0	0	0	0	0	Low	1	0
702	10	7	C	1	0	0	3000	3	3	C	1	0.6666666666666666	0	0.33333333333333337	0	0	0	0	0	0	0	0	Low	1	0
702	11	7	C	1	0	0	2000	2	3	C	1	1	0	0	0	0	0	0	0	0	0	0	Low	1	0
702	12	7	C	1	0	0	2000	2	4	C	1	0.6666666666666666	0	0.33333333333333337	0	0	0	0	0	0	0	1	Low	1	0
702	13	7	C	1	0	0	2000	2	4	C	1	0.6666666666666666	0	0.33333333333333337	0	0	0	0	0	0	0	0	Low	1	0
702	14	7	C	1	0	0	3000	3	4	C	1	0.75	0	0.25	0	0	0	0	0	0	0	0	Low	1	0
702	15	7	C	1	0	0	4000	4	4	C	1	0.5	0	0.5	0	0	0	0	0	0	0	0	Low	1	0
703	0	7	NA	0	0	0	NA	NA	3	NA	NA	NA	NA	NA	NA	NA	0	0	0	0	NA	0	NA	1	0
703	1	7	D	0	1	0	10000	5.5	4	NA	NA	NA	NA	NA	NA	NA	0	0	0	0	NA	1	NA	1	0
703	2	7	D	0	1	0	5000	0.5	4	D	0	0.6666666666666666	1	0.33333333333333337	0	0	0	0	0	0	0	1	Low	1	0
703	3	7	D	0	1	0	4000	4	4	D	0	0.75	1	0.25	0	0	0	0	0	0	0	1	Low	1	0
703	4	7	D	0	1	0	4000	4	3	D	0	0.25	1	0.5	0	0.25	0	0	0	0	1	1	High	1	0
703	5	7	D	0	1	0	4000	4	2	D	0	0	1	0.6666666666666666	0	0.33333333333333337	0	0	0	0	1	1	High	1	0
703	6	7	D	0	1	0	12000	7.5	2	D	0	0	1	1	0	0	0	0	0	0	0	1	Low	1	0
703	7	7	D	0	1	0	4000	4	2	D	0	0	1	1	0	0	0	0	0	0	0	1	Low	1	0
703	8	7	D	0	1	0	4000	4	2	D	0	0	1	1	0	0	0	0	0	0	0	0	Low	1	0
703	9	7	D	0	1	0	7000	2.5	2	D	0	0	1	1	0	0	0	0	0	0	0	1	Low	1	0
703	10	7	D	0	1	0	2000	2	3	D	0	0	1	1	0	0	0	0	0	0	0	1	Low	1	0
703	11	7	C	1	0	0	3000	3	3	D	0	0.5	1	0.5	0	0	0	0	0	0	0	0	Low	1	0
703	12	7	D	0	1	0	3000	3	3	C	1	0.33333333333333337	0	0.6666666666666666	0	0	0	0	0	0	0	1	Low	1	0
703	13	7	D	0	1	0	12000	7.5	3	D	0	0.33333333333333337	1	0.6666666666666666	0	0	0	0	0	0	0	0	Low	1	0
703	14	7	D	0	1	0	2000	2	2	D	0	0.33333333333333337	1	0.6666666666666666	0	0	0	0	0	0	0	1	Low	1	0
703	15	7	D	0	1	0	3000	3	2	D	0	0	1	1	0	0	0	0	0	0	0	1	Low	1	0
704	0	7	NA	0	0	0	NA	NA	NA	NA	NA	NA	NA	NA	NA	NA	0	0	0	0	NA	0	NA	1	0
704	1	7	NA	0	0	0	NA	NA	NA	NA	NA	NA	NA	NA	NA	NA	0	0	0	0	NA	1	NA	1	0
704	2	7	NA	0	0	0	NA	NA	1	NA	0	NA	0	NA	0	NA	0	0	0	0	NA	1	NA	1	0
704	3	7	C	1	0	0	5000	0.5	3	NA	0	NA	0	NA	0	NA	0	0	0	0	NA	1	NA	1	0
704	4	7	D	0	1	0	18000	13.5	2	C	1	0	0	1	0	0	0	0	0	0	0	1	Low	1	0
704	5	7	C	1	0	0	9000	4.5	2	D	0	0.6666666666666666	1	0.33333333333333337	0	0	0	0	0	0	0	0	Low	1	0
704	6	7	C	1	0	0	12000	7.5	2	C	1	0.5	0	0.5	0	0	0	0	0	0	0	1	Low	1	0
704	7	7	C	1	0	0	23000	18.5	2	C	1	0.5	0	0.5	0	0	0	0	0	0	0	0	Low	1	0
705	0	7	NA	0	0	0	NA	NA	3	NA	NA	NA	NA	NA	NA	NA	0	0	0	0	NA	0	NA	0	0
705	1	7	C	1	0	0	24000	19.5	5	NA	NA	NA	NA	NA	NA	NA	0	0	0	0	NA	1	NA	0	0
705	2	7	C	1	0	0	4000	4	2	C	1	0.33333333333333337	0	0.6666666666666666	0	0	0	0	0	0	0	1	Low	0	0
705	3	7	C	1	0	0	2000	2	4	C	1	0.75	0	0.25	0	0	0	0	0	0	0	1	Low	0	0
705	4	7	C	1	0	0	2000	2	2	C	1	1	0	0	0	0	0	0	0	0	0	1	Low	0	0
705	5	7	C	1	0	0	25000	20.5	2	C	1	0.6666666666666666	0	0.33333333333333337	0	0	0	0	0	0	0	0	Low	0	0
705	6	7	C	1	0	0	9000	4.5	2	C	1	1	0	0	0	0	0	0	0	0	0	0	Low	0	0
705	7	7	C	1	0	0	3000	3	2	C	1	1	0	0	0	0	0	0	0	0	0	0	Low	0	0
705	8	7	C	1	0	0	8000	3.5	2	C	1	1	0	0	0	0	0	0	0	0	0	0	Low	0	0
705	9	7	C	1	0	0	18000	13.5	2	C	1	1	0	0	0	0	0	0	0	0	0	0	Low	0	0
705	10	7	C	1	0	0	22000	17.5	3	C	1	1	0	0	0	0	0	0	0	0	0	1	Low	0	0
705	11	7	C	1	0	0	1000	1	3	C	1	1	0	0	0	0	0	0	0	0	0	1	Low	0	0
705	12	7	C	1	0	0	2000	2	3	C	1	0.6666666666666666	0	0.33333333333333337	0	0	0	0	0	0	0	0	Low	0	0
705	13	7	C	1	0	0	7000	2.5	3	C	1	0.6666666666666666	0	0.33333333333333337	0	0	0	0	0	0	0	1	Low	0	0
705	14	7	C	1	0	0	2000	2	3	C	1	0.6666666666666666	0	0.33333333333333337	0	0	0	0	0	0	0	0	Low	0	0
705	15	7	C	1	0	0	2000	2	3	C	1	0.6666666666666666	0	0.33333333333333337	0	0	0	0	0	0	0	0	Low	0	0
706	0	7	NA	0	0	0	NA	NA	2	NA	NA	NA	NA	NA	NA	NA	0	0	0	0	NA	0	NA	1	0
706	1	7	D	0	1	0	7000	2.5	4	NA	NA	NA	NA	NA	NA	NA	0	0	0	0	NA	1	NA	1	0
706	2	7	C	1	0	0	1000	1	3	D	0	1	1	0	0	0	0	0	0	0	0	1	Low	1	0
706	3	7	P	0	0	1	12000	7.5	2	C	1	0.33333333333333337	0	0.6666666666666666	0	0	1	1	0	0	0	1	Low	1	0
706	4	7	P	0	0	1	1000	1	2	P	0	0.33333333333333337	0	0.6666666666666666	1	0	1	1	0	0	0	1	Low	1	0
706	5	7	D	0	1	0	1000	1	1	P	0	0	0	1	1	0	0	0	0	0	0	1	Low	1	0
706	6	7	D	0	1	0	1000	1	NA	D	0	0	1	1	0	0	0	0	0	0	0	1	Low	1	0
706	7	7	NA	0	0	0	NA	NA	NA	D	0	0	1	1	0	0	0	0	0	0	0	1	Low	1	0
706	8	7	NA	0	0	0	NA	NA	NA	NA	0	NA	0	NA	0	NA	0	0	0	0	NA	1	NA	1	0
706	9	7	NA	0	0	0	NA	NA	NA	NA	0	NA	0	NA	0	NA	0	0	0	0	NA	1	NA	1	0
706	10	7	NA	0	0	0	NA	NA	1	NA	0	NA	0	NA	0	NA	0	0	0	0	NA	1	NA	1	0
706	11	7	C	1	0	0	2000	2	1	NA	0	NA	0	NA	0	NA	0	0	0	0	NA	0	NA	1	0
706	12	7	C	1	0	0	2000	2	3	C	1	1	0	0	0	0	0	0	0	0	0	1	Low	1	0
706	13	7	C	1	0	0	7000	2.5	3	C	1	0	0	1	0	0	0	0	0	0	0	0	Low	1	0
706	14	7	D	0	1	0	6000	1.5	2	C	1	0.6666666666666666	0	0.33333333333333337	0	0	0	0	0	0	0	0	Low	1	0
706	15	7	C	1	0	0	3000	3	3	D	0	0.6666666666666666	1	0.33333333333333337	0	0	0	0	0	0	0	1	Low	1	0
708	0	7	NA	0	0	0	NA	NA	2	NA	NA	NA	NA	NA	NA	NA	0	0	0	0	NA	0	NA	1	0
708	1	7	C	1	0	0	9000	4.5	5	NA	NA	NA	NA	NA	NA	NA	0	0	0	0	NA	1	NA	1	0
708	2	7	C	1	0	0	3000	3	4	C	1	0.5	0	0.5	0	0	0	0	0	0	0	1	Low	1	0
708	3	7	C	1	0	0	26000	21.5	6	C	1	0.4	0	0.6	0	0	0	0	0	0	0	1	Low	1	0
711	0	7	NA	0	0	0	NA	NA	1	NA	NA	NA	NA	NA	NA	NA	0	0	0	0	NA	0	NA	0	0
711	1	7	D	0	1	0	6000	1.5	2	NA	NA	NA	NA	NA	NA	NA	0	0	0	0	NA	1	NA	0	0
711	2	7	D	0	1	0	10000	5.5	3	D	0	0	1	1	0	0	0	0	0	0	0	1	Low	0	0
711	3	7	D	0	1	0	6000	1.5	3	D	0	0.5	1	0.5	0	0	0	0	0	0	0	1	Low	0	0
711	4	7	D	0	1	0	4000	4	2	D	0	0.33333333333333337	1	0.6666666666666666	0	0	0	0	0	0	0	1	Low	0	0
711	5	7	D	0	1	0	5000	0.5	2	D	0	0	1	1	0	0	0	0	0	0	0	1	Low	0	0
711	6	7	D	0	1	0	5000	0.5	2	D	0	0	1	1	0	0	0	0	0	0	0	1	Low	0	0
711	7	7	D	0	1	0	21000	16.5	2	D	0	0	1	1	0	0	0	0	0	0	0	1	Low	0	0
711	8	7	D	0	1	0	16000	11.5	2	D	0	0	1	1	0	0	0	0	0	0	0	0	Low	0	0
711	9	7	D	0	1	0	2000	2	2	D	0	0	1	1	0	0	0	0	0	0	0	1	Low	0	0
711	10	7	D	0	1	0	2000	2	2	D	0	0	1	1	0	0	0	0	0	0	0	1	Low	0	0
711	11	7	D	0	1	0	12000	7.5	2	D	0	0.5	1	0.5	0	0	0	0	0	0	0	1	Low	0	0
711	12	7	D	0	1	0	7000	2.5	2	D	0	0.5	1	0.5	0	0	0	0	0	0	0	0	Low	0	0
711	13	7	D	0	1	0	11000	6.5	2	D	0	0	1	1	0	0	0	0	0	0	0	1	Low	0	0
711	14	7	D	0	1	0	14000	9.5	2	D	0	0	1	1	0	0	0	0	0	0	0	1	Low	0	0
711	15	7	D	0	1	0	13000	8.5	2	D	0	0	1	1	0	0	0	0	0	0	0	0	Low	0	0
712	0	7	NA	0	0	0	NA	NA	2	NA	NA	NA	NA	NA	NA	NA	0	0	0	0	NA	0	NA	0	0
712	1	7	C	1	0	0	25000	20.5	4	NA	NA	NA	NA	NA	NA	NA	0	0	0	0	NA	1	NA	0	0
713	0	7	NA	0	0	0	NA	NA	3	NA	NA	NA	NA	NA	NA	NA	0	0	0	0	NA	0	NA	0	0
713	1	7	D	0	1	0	5000	0.5	6	NA	NA	NA	NA	NA	NA	NA	0	0	0	0	NA	1	NA	0	0
713	2	7	D	0	1	0	18000	13.5	6	D	0	0.33333333333333337	1	0.6666666666666666	0	0	0	0	0	0	0	1	Low	0	0
713	3	7	D	0	1	0	5000	0.5	6	D	0	0.6	1	0.4	0	0	0	0	0	0	0	0	Low	0	0
713	4	7	D	0	1	0	4000	4	5	D	0	0.5	1	0.33333333333333337	0	0.16666666666666666	0	0	0	0	1	0	High	0	0
713	5	7	D	0	1	0	3000	3	5	D	0	0.2	1	0.6	0	0.2	0	0	0	0	1	1	High	0	0
713	6	7	D	0	1	0	4000	4	3	D	0	0.4	1	0.6	0	0	0	0	0	0	0	0	Low	0	0
713	7	7	D	0	1	0	5000	0.5	3	D	0	0.4	1	0.6	0	0	0	0	0	0	0	1	Low	0	0
713	8	7	D	0	1	0	8000	3.5	3	D	0	0.33333333333333337	1	0.6666666666666666	0	0	0	0	0	0	0	1	Low	0	0
713	9	7	D	0	1	0	8000	3.5	3	D	0	0.33333333333333337	1	0.6666666666666666	0	0	0	0	0	0	0	1	Low	0	0
713	10	7	C	1	0	0	13000	8.5	4	D	0	0.33333333333333337	1	0.6666666666666666	0	0	0	0	0	0	0	1	Low	0	0
713	11	7	D	0	1	0	9000	4.5	4	C	1	0.33333333333333337	0	0.6666666666666666	0	0	0	0	0	0	0	1	Low	0	0
713	12	7	D	0	1	0	3000	3	4	D	0	0.75	1	0.25	0	0	0	0	0	0	0	1	Low	0	0
713	13	7	D	0	1	0	3000	3	4	D	0	0.5	1	0.5	0	0	0	0	0	0	0	0	Low	0	0
713	14	7	D	0	1	0	30000	25.5	4	D	0	0.5	1	0.5	0	0	0	0	0	0	0	1	Low	0	0
713	15	7	D	0	1	0	3000	3	5	D	0	0.5	1	0.5	0	0	0	0	0	0	0	1	Low	0	0
800	0	8	NA	0	0	0	NA	NA	4	NA	NA	NA	NA	NA	NA	NA	0	0	0	0	NA	0	NA	0	0
800	1	8	D	0	1	0	10000	5.5	4	NA	NA	NA	NA	NA	NA	NA	0	0	0	0	NA	1	NA	0	0
800	2	8	D	0	1	0	6000	1.5	5	D	0	0.5	1	0.25	0	0.25	0	0	0	0	1	1	High	0	0
800	3	8	D	0	1	0	8000	3.5	5	D	0	0.5	1	0.5	0	0	0	0	0	0	0	0	Low	0	0
800	4	8	D	0	1	0	2000	2	3	D	0	0.4	1	0.4	0	0.2	0	0	0	0	1	1	High	0	0
800	5	8	D	0	1	0	17000	12.5	5	D	0	0.4	1	0.6	0	0	0	0	0	0	0	1	Low	0	0
800	6	8	D	0	1	0	4000	4	4	D	0	0	1	0.5	0	0.5	0	0	0	0	1	1	High	0	0
800	7	8	D	0	1	0	9000	4.5	3	D	0	0.2	1	0.4	0	0.4	0	0	0	0	1	1	High	0	0
800	8	8	C	1	0	0	3000	3	1	D	0	0.25	1	0.75	0	0	0	0	0	0	0	1	Low	0	0
800	9	8	C	1	0	0	3000	3	3	C	1	0	0	0.5	0	0.5	0	0	0	0	1	1	High	0	0
800	10	8	C	1	0	0	3000	3	5	C	1	0	0	1	0	0	0	0	0	0	0	1	Low	0	0
800	11	8	C	1	0	0	7000	2.5	7	C	1	0.33333333333333337	0	0.6666666666666666	0	0	0	0	0	0	0	1	Low	0	0
800	12	8	C	1	0	0	5000	0.5	7	C	1	0.6	0	0.4	0	0	0	0	0	0	0	0	Low	0	0
800	13	8	C	1	0	0	10000	5.5	7	C	1	0.7142857142857143	0	0.2857142857142857	0	0	0	0	0	0	0	0	Low	0	0
800	14	8	C	1	0	0	4000	4	8	C	1	0.7142857142857143	0	0.2857142857142857	0	0	0	0	0	0	0	1	Low	0	0
800	15	8	C	1	0	0	9000	4.5	8	C	1	0.7142857142857143	0	0.2857142857142857	0	0	0	0	0	0	0	0	Low	0	0
801	0	8	NA	0	0	0	NA	NA	6	NA	NA	NA	NA	NA	NA	NA	0	0	0	0	NA	0	NA	1	0
801	1	8	C	1	0	0	5000	0.5	5	NA	NA	NA	NA	NA	NA	NA	0	0	0	0	NA	1	NA	1	0
801	2	8	C	1	0	0	8000	3.5	5	C	1	0.33333333333333337	0	0.16666666666666669	0	0.5	0	0	0	0	1	0	High	1	0
801	3	8	P	0	0	1	7000	2.5	5	C	1	0.2	0	0.6	0	0.2	1	1	1	0	1	0	High	1	0
801	4	8	P	0	0	1	3000	3	4	P	0	0.6	0	0.2	1	0.2	0	1	1	0	1	1	High	1	0
801	5	8	D	0	1	0	3000	3	3	P	0	0.2	0	0.6	1	0.2	0	0	0	0	1	0	High	1	0
801	6	8	D	0	1	0	26000	21.5	3	D	0	0.33333333333333337	1	0.6666666666666666	0	0	0	0	0	0	0	0	Low	1	0
801	7	8	D	0	1	0	4000	4	3	D	0	0.33333333333333337	1	0.33333333333333337	0	0.33333333333333337	0	0	0	0	1	0	High	1	0
801	8	8	D	0	1	0	4000	4	2	D	0	0.6666666666666666	1	0.33333333333333337	0	0	0	0	0	0	0	0	Low	1	0
801	9	8	D	0	1	0	3000	3	2	D	0	0.5	1	0	0	0.5	0	0	0	0	1	0	High	1	0
801	10	8	D	0	1	0	3000	3	2	D	0	1	1	0	0	0	0	0	0	0	0	0	Low	1	0
801	11	8	D	0	1	0	3000	3	2	D	0	0.5	1	0.5	0	0	0	0	0	0	0	0	Low	1	0
801	12	8	D	0	1	0	2000	2	2	D	0	0.5	1	0.5	0	0	0	0	0	0	0	0	Low	1	0
801	13	8	D	0	1	0	8000	3.5	2	D	0	0.5	1	0.5	0	0	0	0	0	0	0	0	Low	1	0
801	14	8	D	0	1	0	2000	2	2	D	0	0.5	1	0.5	0	0	0	0	0	0	0	0	Low	1	0
801	15	8	D	0	1	0	5000	0.5	2	D	0	0.5	1	0.5	0	0	0	0	0	0	0	0	Low	1	0
802	0	8	NA	0	0	0	NA	NA	3	NA	NA	NA	NA	NA	NA	NA	0	0	0	0	NA	0	NA	0	0
802	1	8	D	0	1	0	4000	4	2	NA	NA	NA	NA	NA	NA	NA	0	0	0	0	NA	0	NA	0	0
802	2	8	D	0	1	0	2000	2	2	D	0	0.6666666666666666	1	0	0	0.33333333333333337	0	0	0	0	1	0	High	0	0
802	3	8	D	0	1	0	5000	0.5	2	D	0	0.5	1	0.5	0	0	0	0	0	0	0	0	Low	0	0
802	4	8	D	0	1	0	3000	3	2	D	0	0.5	1	0	0	0.5	0	0	0	0	1	0	High	0	0
802	5	8	D	0	1	0	2000	2	NA	D	0	0.5	1	0.5	0	0	0	0	0	0	0	0	Low	0	0
802	6	8	NA	0	0	0	NA	NA	NA	D	0	0	1	0	0	1	0	0	0	0	1	0	High	0	0
802	7	8	NA	0	0	0	NA	NA	NA	NA	0	NA	0	NA	0	NA	0	0	0	0	NA	0	NA	0	0
802	8	8	NA	0	0	0	NA	NA	NA	NA	0	NA	0	NA	0	NA	0	0	0	0	NA	0	NA	0	0
802	9	8	NA	0	0	0	NA	NA	NA	NA	0	NA	0	NA	0	NA	0	0	0	0	NA	0	NA	0	0
802	10	8	NA	0	0	0	NA	NA	NA	NA	0	NA	0	NA	0	NA	0	0	0	0	NA	0	NA	0	0
802	11	8	NA	0	0	0	NA	NA	NA	NA	0	NA	0	NA	0	NA	0	0	0	0	NA	0	NA	0	0
802	12	8	NA	0	0	0	NA	NA	NA	NA	0	NA	0	NA	0	NA	0	0	0	0	NA	0	NA	0	0
802	13	8	NA	0	0	0	NA	NA	NA	NA	0	NA	0	NA	0	NA	0	0	0	0	NA	0	NA	0	0
802	14	8	NA	0	0	0	NA	NA	NA	NA	0	NA	0	NA	0	NA	0	0	0	0	NA	0	NA	0	0
802	15	8	NA	0	0	0	NA	NA	NA	NA	0	NA	0	NA	0	NA	0	0	0	0	NA	0	NA	0	0
803	0	8	NA	0	0	0	NA	NA	3	NA	NA	NA	NA	NA	NA	NA	0	0	0	0	NA	0	NA	0	0
803	1	8	D	0	1	0	16000	11.5	3	NA	NA	NA	NA	NA	NA	NA	0	0	0	0	NA	1	NA	0	0
803	2	8	C	1	0	0	8000	3.5	3	D	0	0	1	0.33333333333333337	0	0.6666666666666666	0	0	0	0	1	1	High	0	0
803	3	8	D	0	1	0	16000	11.5	4	C	1	0	0	0.6666666666666666	0	0.33333333333333337	0	0	0	0	1	1	High	0	0
803	4	8	C	1	0	0	3000	3	4	D	0	0.6666666666666666	1	0.33333333333333337	0	0	0	0	0	0	0	1	Low	0	0
803	5	8	C	1	0	0	7000	2.5	4	C	1	0.5	0	0.25	0	0.25	0	0	0	0	1	0	High	0	0
803	6	8	D	0	1	0	4000	4	4	C	1	0.25	0	0.5	0	0.25	0	0	0	0	1	1	High	0	0
803	7	8	C	1	0	0	12000	7.5	6	D	0	0.5	1	0.5	0	0	0	0	0	0	0	1	Low	0	0
803	8	8	C	1	0	0	4000	4	4	C	1	0.75	0	0.25	0	0	0	0	0	0	0	0	Low	0	0
803	9	8	C	1	0	0	4000	4	5	C	1	0.75	0	0.25	0	0	0	0	0	0	0	1	Low	0	0
803	10	8	C	1	0	0	4000	4	5	C	1	0.75	0	0.25	0	0	0	0	0	0	0	0	Low	0	0
803	11	8	C	1	0	0	2000	2	6	C	1	0.8	0	0.2	0	0	0	0	0	0	0	1	Low	0	0
803	12	8	C	1	0	0	4000	4	6	C	1	0.8	0	0.2	0	0	0	0	0	0	0	0	Low	0	0
803	13	8	C	1	0	0	3000	3	7	C	1	0.8333333333333334	0	0.16666666666666666	0	0	0	0	0	0	0	1	Low	0	0
803	14	8	C	1	0	0	3000	3	7	C	1	0.8333333333333334	0	0.16666666666666666	0	0	0	0	0	0	0	1	Low	0	0
803	15	8	C	1	0	0	2000	2	7	C	1	0.7142857142857143	0	0.2857142857142857	0	0	0	0	0	0	0	1	Low	0	0
804	0	8	NA	0	0	0	NA	NA	3	NA	NA	NA	NA	NA	NA	NA	0	0	0	0	NA	0	NA	1	0
804	1	8	P	0	0	1	24000	19.5	3	NA	NA	NA	NA	NA	NA	NA	NA	NA	NA	1	NA	1	NA	1	0
804	2	8	D	0	1	0	18000	13.5	2	P	0	0.33333333333333337	0	0.6666666666666666	1	0	0	0	0	0	0	1	Low	1	0
804	3	8	D	0	1	0	26000	21.5	3	D	0	0.6666666666666666	1	0.33333333333333337	0	0	0	0	0	0	0	1	Low	1	0
804	4	8	D	0	1	0	4000	4	3	D	0	0	1	0.5	0	0.5	0	0	0	0	1	1	High	1	0
804	5	8	D	0	1	0	31000	26.5	5	D	0	0.33333333333333337	1	0.33333333333333337	0	0.33333333333333337	0	0	0	0	1	1	High	1	0
804	6	8	P	0	0	1	19000	14.5	6	D	0	0	1	0.6666666666666666	0	0.33333333333333337	1	1	1	0	1	1	High	1	0
804	7	8	D	0	1	0	5000	0.5	4	P	0	0	0	1	1	0	0	0	0	0	0	1	Low	1	0
804	8	8	P	0	0	1	5000	0.5	4	D	0	0.33333333333333337	1	0.6666666666666666	0	0	1	1	0	0	0	1	Low	1	0
804	9	8	C	1	0	0	11000	6.5	5	P	0	0.5	0	0.5	1	0	0	0	0	0	0	1	Low	1	0
804	10	8	D	0	1	0	5000	0.5	5	C	1	0.5	0	0.5	0	0	0	0	0	0	0	1	Low	1	0
804	11	8	D	0	1	0	5000	0.5	5	D	0	0.6	1	0.4	0	0	0	0	0	0	0	1	Low	1	0
804	12	8	D	0	1	0	4000	4	5	D	0	0.6	1	0.4	0	0	0	0	0	0	0	1	Low	1	0
804	13	8	D	0	1	0	4000	4	6	D	0	0.6	1	0.4	0	0	0	0	0	0	0	1	Low	1	0
804	14	8	D	0	1	0	5000	0.5	6	D	0	0.6	1	0.4	0	0	0	0	0	0	0	1	Low	1	0
804	15	8	D	0	1	0	3000	3	5	D	0	0.6666666666666666	1	0.33333333333333337	0	0	0	0	0	0	0	1	Low	1	0
805	0	8	NA	0	0	0	NA	NA	4	NA	NA	NA	NA	NA	NA	NA	0	0	0	0	NA	0	NA	0	0
805	1	8	C	1	0	0	5000	0.5	4	NA	NA	NA	NA	NA	NA	NA	0	0	0	0	NA	1	NA	0	0
805	2	8	C	1	0	0	2000	2	6	C	1	0.25	0	0.5	0	0.25	0	0	0	0	1	1	High	0	0
805	3	8	C	1	0	0	2000	2	6	C	1	0.25	0	0.75	0	0	0	0	0	0	0	1	Low	0	0
805	4	8	C	1	0	0	3000	3	5	C	1	0.33333333333333337	0	0.5	0	0.16666666666666669	0	0	0	0	1	1	High	0	0
805	5	8	C	1	0	0	3000	3	5	C	1	0.5	0	0.33333333333333337	0	0.16666666666666669	0	0	0	0	1	0	High	0	0
805	6	8	C	1	0	0	4000	4	5	C	1	0.8	0	0.2	0	0	0	0	0	0	0	0	Low	0	0
805	7	8	C	1	0	0	2000	2	5	C	1	0.4	0	0.6	0	0	0	0	0	0	0	0	Low	0	0
805	8	8	C	1	0	0	2000	2	5	C	1	0.6	0	0.4	0	0	0	0	0	0	0	1	Low	0	0
805	9	8	C	1	0	0	2000	2	6	C	1	0.75	0	0.25	0	0	0	0	0	0	0	1	Low	0	0
805	10	8	C	1	0	0	2000	2	6	C	1	1	0	0	0	0	0	0	0	0	0	0	Low	0	0
805	11	8	C	1	0	0	1000	1	6	C	1	1	0	0	0	0	0	0	0	0	0	0	Low	0	0
805	12	8	C	1	0	0	8000	3.5	6	C	1	1	0	0	0	0	0	0	0	0	0	0	Low	0	0
805	13	8	C	1	0	0	2000	2	6	C	1	1	0	0	0	0	0	0	0	0	0	0	Low	0	0
805	14	8	C	1	0	0	3000	3	6	C	1	1	0	0	0	0	0	0	0	0	0	0	Low	0	0
805	15	8	C	1	0	0	4000	4	6	C	1	1	0	0	0	0	0	0	0	0	0	0	Low	0	0
806	0	8	NA	0	0	0	NA	NA	3	NA	NA	NA	NA	NA	NA	NA	0	0	0	0	NA	0	NA	1	0
806	1	8	C	1	0	0	8000	3.5	4	NA	NA	NA	NA	NA	NA	NA	0	0	0	0	NA	1	NA	1	0
806	2	8	C	1	0	0	7000	2.5	4	C	1	0.6666666666666666	0	0.33333333333333337	0	0	0	0	0	0	0	0	Low	1	0
806	3	8	C	1	0	0	8000	3.5	4	C	1	0.5	0	0.25	0	0.25	0	0	0	0	1	1	High	1	0
806	4	8	C	1	0	0	7000	2.5	5	C	1	0.75	0	0.25	0	0	0	0	0	0	0	1	Low	1	0
806	5	8	C	1	0	0	9000	4.5	7	C	1	0.5	0	0.25	0	0.25	0	0	0	0	1	1	High	1	0
806	6	8	D	0	1	0	10000	5.5	7	C	1	0.6	0	0.2	0	0.2	0	0	0	0	1	1	High	1	0
806	7	8	D	0	1	0	12000	7.5	6	D	0	0.42857142857142855	1	0.42857142857142855	0	0.14285714285714288	0	0	0	0	1	1	High	1	0
806	8	8	C	1	0	0	11000	6.5	5	D	0	0.5714285714285714	1	0.42857142857142855	0	0	0	0	0	0	0	1	Low	1	0
806	9	8	C	1	0	0	6000	1.5	5	C	1	0.5	0	0.25	0	0.25	0	0	0	0	1	1	High	1	0
806	10	8	C	1	0	0	3000	3	7	C	1	1	0	0	0	0	0	0	0	0	0	1	Low	1	0
806	11	8	C	1	0	0	6000	1.5	7	C	1	0.8	0	0.2	0	0	0	0	0	0	0	1	Low	1	0
806	12	8	C	1	0	0	4000	4	7	C	1	0.7142857142857143	0	0.2857142857142857	0	0	0	0	0	0	0	0	Low	1	0
806	13	8	C	1	0	0	4000	4	7	C	1	0.7142857142857143	0	0.2857142857142857	0	0	0	0	0	0	0	0	Low	1	0
806	14	8	C	1	0	0	3000	3	7	C	1	0.7142857142857143	0	0.2857142857142857	0	0	0	0	0	0	0	0	Low	1	0
806	15	8	C	1	0	0	4000	4	8	C	1	0.7142857142857143	0	0.2857142857142857	0	0	0	0	0	0	0	1	Low	1	0
807	0	8	NA	0	0	0	NA	NA	6	NA	NA	NA	NA	NA	NA	NA	0	0	0	0	NA	0	NA	1	0
807	1	8	D	0	1	0	6000	1.5	6	NA	NA	NA	NA	NA	NA	NA	0	0	0	0	NA	1	NA	1	0
807	2	8	D	0	1	0	15000	10.5	7	D	0	0.6666666666666666	1	0.16666666666666669	0	0.16666666666666666	0	0	0	0	1	1	High	1	0
807	3	8	C	1	0	0	6000	1.5	8	D	0	0.6666666666666666	1	0.16666666666666669	0	0.16666666666666666	0	0	0	0	1	1	High	1	0
807	4	8	D	0	1	0	4000	4	8	C	1	0.5714285714285714	0	0.2857142857142857	0	0.14285714285714288	0	0	0	0	1	0	High	1	0
807	5	8	C	1	0	0	22000	17.5	7	D	0	0.625	1	0.125	0	0.25	0	0	0	0	1	0	High	1	0
807	6	8	D	0	1	0	3000	3	6	C	1	0.42857142857142855	0	0.42857142857142855	0	0.14285714285714288	0	0	0	0	1	0	High	1	0
807	7	8	C	1	0	0	5000	0.5	5	D	0	0.42857142857142855	1	0.5714285714285714	0	0	0	0	0	0	0	1	Low	1	0
807	8	8	C	1	0	0	14000	9.5	6	C	1	0.5	0	0.5	0	0	0	0	0	0	0	1	Low	1	0
807	9	8	C	1	0	0	3000	3	7	C	1	0.6	0	0.4	0	0	0	0	0	0	0	1	Low	1	0
807	10	8	C	1	0	0	5000	0.5	7	C	1	0.6666666666666666	0	0.33333333333333337	0	0	0	0	0	0	0	0	Low	1	0
807	11	8	C	1	0	0	3000	3	6	C	1	0.7142857142857143	0	0.2857142857142857	0	0	0	0	0	0	0	1	Low	1	0
807	12	8	C	1	0	0	3000	3	6	C	1	0.7142857142857143	0	0.2857142857142857	0	0	0	0	0	0	0	0	Low	1	0
807	13	8	C	1	0	0	6000	1.5	6	C	1	0.8333333333333334	0	0.16666666666666669	0	0	0	0	0	0	0	0	Low	1	0
807	14	8	C	1	0	0	4000	4	7	C	1	0.8333333333333334	0	0.16666666666666669	0	0	0	0	0	0	0	1	Low	1	0
807	15	8	C	1	0	0	4000	4	7	C	1	0.8333333333333334	0	0.16666666666666669	0	0	0	0	0	0	0	0	Low	1	0
808	0	8	NA	0	0	0	NA	NA	3	NA	NA	NA	NA	NA	NA	NA	0	0	0	0	NA	0	NA	1	0
808	1	8	C	1	0	0	6000	1.5	3	NA	NA	NA	NA	NA	NA	NA	0	0	0	0	NA	1	NA	1	0
808	2	8	C	1	0	0	6000	1.5	5	C	1	0.33333333333333337	0	0.33333333333333337	0	0.33333333333333337	0	0	0	0	1	1	High	1	0
808	3	8	C	1	0	0	6000	1.5	6	C	1	0.33333333333333337	0	0.6666666666666666	0	0	0	0	0	0	0	1	Low	1	0
808	4	8	C	1	0	0	4000	4	8	C	1	0.2	0	0.4	0	0.4	0	0	0	0	1	1	High	1	0
809	0	8	NA	0	0	0	NA	NA	2	NA	NA	NA	NA	NA	NA	NA	0	0	0	0	NA	0	NA	0	0
809	1	8	P	0	0	1	11000	6.5	1	NA	NA	NA	NA	NA	NA	NA	NA	NA	NA	1	NA	1	NA	0	0
809	2	8	P	0	0	1	4000	4	1	P	0	0.5	0	0.5	1	0	0	0	0	1	0	1	Low	0	0
809	3	8	C	1	0	0	3000	3	5	P	0	1	0	0	1	0	0	0	0	0	0	1	Low	0	0
809	4	8	C	1	0	0	4000	4	7	C	1	0	0	1	0	0	0	0	0	0	0	1	Low	0	0
809	5	8	P	0	0	1	4000	4	7	C	1	0.2	0	0.8	0	0	1	0	0	0	0	1	Low	0	0
809	6	8	D	0	1	0	26000	21.5	7	P	0	0.42857142857142855	0	0.42857142857142855	1	0.14285714285714288	0	0	0	0	1	1	High	0	0
809	7	8	C	1	0	0	5000	0.5	6	D	0	0.14285714285714288	1	0.5714285714285714	0	0.2857142857142857	0	0	0	0	1	1	High	0	0
810	0	8	NA	0	0	0	NA	NA	4	NA	NA	NA	NA	NA	NA	NA	0	0	0	0	NA	0	NA	1	0
810	1	8	D	0	1	0	4000	4	4	NA	NA	NA	NA	NA	NA	NA	0	0	0	0	NA	1	NA	1	0
810	2	8	D	0	1	0	3000	3	4	D	0	0.25	1	0.75	0	0	0	0	0	0	0	1	Low	1	0
810	3	8	D	0	1	0	3000	3	7	D	0	0.5	1	0.5	0	0	0	0	0	0	0	1	Low	1	0
810	4	8	D	0	1	0	3000	3	7	D	0	0.25	1	0.75	0	0	0	0	0	0	0	1	Low	1	0
810	5	8	D	0	1	0	2000	2	6	D	0	0.42857142857142855	1	0.42857142857142855	0	0.14285714285714288	0	0	0	0	1	1	High	1	0
810	6	8	D	0	1	0	4000	4	6	D	0	0.33333333333333337	1	0.33333333333333337	0	0.33333333333333337	0	0	0	0	1	1	High	1	0
810	7	8	D	0	1	0	3000	3	6	D	0	0.16666666666666669	1	0.6666666666666666	0	0.16666666666666669	0	0	0	0	1	1	High	1	0
810	8	8	D	0	1	0	4000	4	4	D	0	0.6666666666666666	1	0.33333333333333337	0	0	0	0	0	0	0	0	Low	1	0
810	9	8	D	0	1	0	3000	3	4	D	0	0.75	1	0	0	0.25	0	0	0	0	1	0	High	1	0
810	10	8	D	0	1	0	3000	3	5	D	0	1	1	0	0	0	0	0	0	0	0	1	Low	1	0
810	11	8	D	0	1	0	3000	3	4	D	0	0.75	1	0.25	0	0	0	0	0	0	0	1	Low	1	0
810	12	8	D	0	1	0	3000	3	4	D	0	0.8	1	0.2	0	0	0	0	0	0	0	1	Low	1	0
810	13	8	D	0	1	0	3000	3	4	D	0	0.75	1	0.25	0	0	0	0	0	0	0	0	Low	1	0
810	14	8	D	0	1	0	2000	2	4	D	0	0.75	1	0.25	0	0	0	0	0	0	0	0	Low	1	0
810	15	8	D	0	1	0	3000	3	4	D	0	0.75	1	0.25	0	0	0	0	0	0	0	0	Low	1	0
812	0	8	NA	0	0	0	NA	NA	5	NA	NA	NA	NA	NA	NA	NA	0	0	0	0	NA	0	NA	0	0
812	1	8	P	0	0	1	21000	16.5	5	NA	NA	NA	NA	NA	NA	NA	NA	NA	NA	1	NA	1	NA	0	0
812	2	8	D	0	1	0	8000	3.5	6	P	0	0.6	0	0.4	1	0	0	0	0	0	0	1	Low	0	0
812	3	8	P	0	0	1	15000	10.5	7	D	0	0.6	1	0.2	0	0.2	0	0	1	0	1	1	High	0	0
812	4	8	D	0	1	0	25000	20.5	6	P	0	0.5	0	0.33333333333333337	1	0.16666666666666666	0	0	0	0	1	0	High	0	0
812	5	8	P	0	0	1	16000	11.5	3	D	0	0.2857142857142857	1	0.42857142857142855	0	0.2857142857142857	1	0	1	0	1	1	High	0	0
812	6	8	P	0	0	1	19000	14.5	4	P	0	0	0	0.8	1	0.2	1	0	1	0	1	1	High	0	0
812	7	8	C	1	0	0	11000	6.5	3	P	0	0.33333333333333337	0	0.6666666666666666	1	0	0	0	0	0	0	1	Low	0	0
812	8	8	C	1	0	0	26000	21.5	6	C	1	0.5	0	0.5	0	0	0	0	0	0	0	1	Low	0	0
812	9	8	C	1	0	0	16000	11.5	6	C	1	1	0	0	0	0	0	0	0	0	0	0	Low	0	0
812	10	8	C	1	0	0	7000	2.5	7	C	1	1	0	0	0	0	0	0	0	0	0	1	Low	0	0
812	11	8	C	1	0	0	3000	3	7	C	1	0.8333333333333334	0	0.16666666666666669	0	0	0	0	0	0	0	0	Low	0	0
812	12	8	C	1	0	0	3000	3	7	C	1	0.8571428571428571	0	0.14285714285714288	0	0	0	0	0	0	0	0	Low	0	0
812	13	8	C	1	0	0	4000	4	7	C	1	0.8571428571428571	0	0.14285714285714288	0	0	0	0	0	0	0	1	Low	0	0
812	14	8	C	1	0	0	3000	3	7	C	1	0.8571428571428571	0	0.14285714285714288	0	0	0	0	0	0	0	0	Low	0	0
812	15	8	C	1	0	0	2000	2	7	C	1	0.8571428571428571	0	0.14285714285714288	0	0	0	0	0	0	0	0	Low	0	0
813	0	8	NA	0	0	0	NA	NA	4	NA	NA	NA	NA	NA	NA	NA	0	0	0	0	NA	0	NA	0	0
813	1	8	C	1	0	0	4000	4	4	NA	NA	NA	NA	NA	NA	NA	0	0	0	0	NA	0	NA	0	0
813	2	8	C	1	0	0	25000	20.5	4	C	1	0.25	0	0.75	0	0	0	0	0	0	0	1	Low	0	0
813	3	8	D	0	1	0	3000	3	5	C	1	0.25	0	0.75	0	0	0	0	0	0	0	1	Low	0	0
813	4	8	C	1	0	0	6000	1.5	4	D	0	0.75	1	0.25	0	0	0	0	0	0	0	1	Low	0	0
813	5	8	C	1	0	0	37000	32.5	3	C	1	0.4	0	0.4	0	0.2	0	0	0	0	1	0	High	0	0
813	6	8	C	1	0	0	7000	2.5	2	C	1	1	0	0	0	0	0	0	0	0	0	1	Low	0	0
813	7	8	D	0	1	0	17000	12.5	2	C	1	0.33333333333333337	0	0.6666666666666666	0	0	0	0	0	0	0	1	Low	0	0
813	8	8	D	0	1	0	85000	80.5	3	D	0	0.5	1	0.5	0	0	0	0	0	0	0	1	Low	0	0
813	9	8	C	1	0	0	8000	3.5	5	D	0	1	1	0	0	0	0	0	0	0	0	1	Low	0	0
813	10	8	C	1	0	0	3000	3	5	C	1	1	0	0	0	0	0	0	0	0	0	0	Low	0	0
813	11	8	C	1	0	0	10000	5.5	6	C	1	1	0	0	0	0	0	0	0	0	0	1	Low	0	0
813	12	8	C	1	0	0	3000	3	6	C	1	1	0	0	0	0	0	0	0	0	0	0	Low	0	0
813	13	8	C	1	0	0	2000	2	6	C	1	1	0	0	0	0	0	0	0	0	0	0	Low	0	0
813	14	8	C	1	0	0	1000	1	6	C	1	1	0	0	0	0	0	0	0	0	0	0	Low	0	0
813	15	8	C	1	0	0	2000	2	6	C	1	1	0	0	0	0	0	0	0	0	0	0	Low	0	0
814	0	8	NA	0	0	0	NA	NA	2	NA	NA	NA	NA	NA	NA	NA	0	0	0	0	NA	0	NA	1	0
814	1	8	C	1	0	0	3000	3	4	NA	NA	NA	NA	NA	NA	NA	0	0	0	0	NA	1	NA	1	0
814	2	8	P	0	0	1	3000	3	4	C	1	0.5	0	0.5	0	0	0	1	0	0	0	0	Low	1	0
814	3	8	C	1	0	0	5000	0.5	9	P	0	0.5	0	0.5	1	0	0	0	0	0	0	1	Low	1	0
814	4	8	P	0	0	1	4000	4	8	C	1	0.5	0	0	0	0.5	0	1	1	0	1	1	High	1	0
814	5	8	D	0	1	0	7000	2.5	9	P	0	0.5555555555555556	0	0.33333333333333337	1	0.11111111111111108	0	0	0	0	1	1	High	1	0
814	6	8	C	1	0	0	6000	1.5	8	D	0	0.5714285714285714	1	0.14285714285714288	0	0.28571428571428575	0	0	0	0	1	1	High	1	0
814	7	8	C	1	0	0	2000	2	7	C	1	0.1111111111111111	0	0.7777777777777778	0	0.11111111111111108	0	0	0	0	1	1	High	1	0
900	0	9	NA	0	0	0	NA	NA	3	NA	NA	NA	NA	NA	NA	NA	0	0	0	0	NA	0	NA	0	0
900	1	9	C	1	0	0	7000	2.5	4	NA	NA	NA	NA	NA	NA	NA	0	0	0	0	NA	1	NA	0	0
900	2	9	C	1	0	0	3000	3	6	C	1	0.6666666666666666	0	0.33333333333333337	0	0	0	0	0	0	0	1	Low	0	0
900	3	9	C	1	0	0	2000	2	7	C	1	1	0	0	0	0	0	0	0	0	0	1	Low	0	0
900	4	9	C	1	0	0	3000	3	7	C	1	0.8333333333333334	0	0.16666666666666669	0	0	0	0	0	0	0	0	Low	0	0
900	5	9	C	1	0	0	2000	2	7	C	1	0.8571428571428571	0	0.14285714285714288	0	0	0	0	0	0	0	0	Low	0	0
900	6	9	C	1	0	0	3000	3	7	C	1	1	0	0	0	0	0	0	0	0	0	0	Low	0	0
900	7	9	C	1	0	0	2000	2	7	C	1	0.8571428571428571	0	0.14285714285714288	0	0	0	0	0	0	0	0	Low	0	0
900	8	9	C	1	0	0	2000	2	7	C	1	0.8571428571428571	0	0.14285714285714288	0	0	0	0	0	0	0	0	Low	0	0
900	9	9	C	1	0	0	2000	2	7	C	1	1	0	0	0	0	0	0	0	0	0	0	Low	0	0
900	10	9	C	1	0	0	2000	2	7	C	1	0.8571428571428571	0	0.14285714285714288	0	0	0	0	0	0	0	0	Low	0	0
900	11	9	C	1	0	0	2000	2	7	C	1	0.8571428571428571	0	0	0	0.14285714285714288	0	0	0	0	1	0	High	0	0
900	12	9	C	1	0	0	3000	3	6	C	1	0.8571428571428571	0	0.14285714285714288	0	0	0	0	0	0	0	1	Low	0	0
900	13	9	C	1	0	0	2000	2	6	C	1	0.8571428571428571	0	0.14285714285714288	0	0	0	0	0	0	0	0	Low	0	0
900	14	9	C	1	0	0	2000	2	6	C	1	1	0	0	0	0	0	0	0	0	0	0	Low	0	0
900	15	9	C	1	0	0	2000	2	6	C	1	1	0	0	0	0	0	0	0	0	0	0	Low	0	0
901	0	9	NA	0	0	0	NA	NA	3	NA	NA	NA	NA	NA	NA	NA	0	0	0	0	NA	0	NA	1	0
901	1	9	D	0	1	0	33000	28.5	2	NA	NA	NA	NA	NA	NA	NA	0	0	0	0	NA	1	NA	1	0
901	2	9	D	0	1	0	14000	9.5	4	D	0	0.6666666666666666	1	0.33333333333333337	0	0	0	0	0	0	0	1	Low	1	0
901	3	9	D	0	1	0	10000	5.5	3	D	0	0.5	1	0.5	0	0	0	0	0	0	0	1	Low	1	0
901	4	9	D	0	1	0	2000	2	3	D	0	0.25	1	0.75	0	0	0	0	0	0	0	1	Low	1	0
901	5	9	D	0	1	0	3000	3	3	D	0	0.33333333333333337	1	0.6666666666666666	0	0	0	0	0	0	0	1	Low	1	0
901	6	9	D	0	1	0	2000	2	3	D	0	0.33333333333333337	1	0.6666666666666666	0	0	0	0	0	0	0	1	Low	1	0
901	7	9	D	0	1	0	1000	1	3	D	0	0.33333333333333337	1	0.6666666666666666	0	0	0	0	0	0	0	1	Low	1	0
901	8	9	D	0	1	0	4000	4	4	D	0	0.33333333333333337	1	0.6666666666666666	0	0	0	0	0	0	0	1	Low	1	0
901	9	9	D	0	1	0	49000	44.5	4	D	0	0.6666666666666666	1	0.33333333333333337	0	0	0	0	0	0	0	1	Low	1	0
901	10	9	D	0	1	0	3000	3	4	D	0	0.25	1	0.75	0	0	0	0	0	0	0	1	Low	1	0
901	11	9	D	0	1	0	2000	2	4	D	0	0.25	1	0.5	0	0.25	0	0	0	0	1	1	High	1	0
901	12	9	D	0	1	0	3000	3	4	D	0	0.25	1	0.75	0	0	0	0	0	0	0	1	Low	1	0
901	13	9	D	0	1	0	18000	13.5	4	D	0	0.25	1	0.75	0	0	0	0	0	0	0	1	Low	1	0
901	14	9	D	0	1	0	14000	9.5	4	D	0	0.5	1	0.5	0	0	0	0	0	0	0	1	Low	1	0
901	15	9	D	0	1	0	2000	2	3	D	0	0.25	1	0.75	0	0	0	0	0	0	0	1	Low	1	0
902	0	9	NA	0	0	0	NA	NA	3	NA	NA	NA	NA	NA	NA	NA	0	0	0	0	NA	0	NA	0	0
902	1	9	C	1	0	0	10000	5.5	5	NA	NA	NA	NA	NA	NA	NA	0	0	0	0	NA	1	NA	0	0
902	2	9	C	1	0	0	7000	2.5	5	C	1	0.6666666666666666	0	0.33333333333333337	0	0	0	0	0	0	0	0	Low	0	0
902	3	9	C	1	0	0	4000	4	5	C	1	1	0	0	0	0	0	0	0	0	0	0	Low	0	0
902	4	9	C	1	0	0	4000	4	5	C	1	0.8	0	0.2	0	0	0	0	0	0	0	0	Low	0	0
902	5	9	C	1	0	0	3000	3	7	C	1	0.8	0	0.2	0	0	0	0	0	0	0	1	Low	0	0
902	6	9	C	1	0	0	3000	3	7	C	1	1	0	0	0	0	0	0	0	0	0	0	Low	0	0
902	7	9	C	1	0	0	9000	4.5	6	C	1	0.8571428571428571	0	0.14285714285714288	0	0	0	0	0	0	0	0	Low	0	0
902	8	9	C	1	0	0	5000	0.5	7	C	1	0.8571428571428571	0	0.14285714285714288	0	0	0	0	0	0	0	1	Low	0	0
902	9	9	C	1	0	0	4000	4	7	C	1	1	0	0	0	0	0	0	0	0	0	0	Low	0	0
902	10	9	C	1	0	0	3000	3	7	C	1	0.8571428571428571	0	0.14285714285714288	0	0	0	0	0	0	0	0	Low	0	0
902	11	9	C	1	0	0	4000	4	7	C	1	0.8571428571428571	0	0.14285714285714288	0	0	0	0	0	0	0	0	Low	0	0
902	12	9	C	1	0	0	3000	3	7	C	1	0.8571428571428571	0	0.14285714285714288	0	0	0	0	0	0	0	0	Low	0	0
902	13	9	C	1	0	0	3000	3	7	C	1	0.8571428571428571	0	0.14285714285714288	0	0	0	0	0	0	0	0	Low	0	0
902	14	9	C	1	0	0	3000	3	7	C	1	0.8571428571428571	0	0.14285714285714288	0	0	0	0	0	0	0	0	Low	0	0
902	15	9	C	1	0	0	4000	4	6	C	1	0.8571428571428571	0	0.14285714285714288	0	0	0	0	0	0	0	1	Low	0	0
903	0	9	NA	0	0	0	NA	NA	4	NA	NA	NA	NA	NA	NA	NA	0	0	0	0	NA	0	NA	1	0
903	1	9	C	1	0	0	29000	24.5	4	NA	NA	NA	NA	NA	NA	NA	0	0	0	0	NA	1	NA	1	0
903	2	9	C	1	0	0	18000	13.5	4	C	1	0.5	0	0.5	0	0	0	0	0	0	0	0	Low	1	0
903	3	9	D	0	1	0	16000	11.5	4	C	1	1	0	0	0	0	0	0	0	0	0	1	Low	1	0
903	4	9	D	0	1	0	13000	8.5	4	D	0	0.75	1	0.25	0	0	0	0	0	0	0	1	Low	1	0
903	5	9	C	1	0	0	15000	10.5	8	D	0	1	1	0	0	0	0	0	0	0	0	1	Low	1	0
903	6	9	D	0	1	0	5000	0.5	6	C	1	1	0	0	0	0	0	0	0	0	0	1	Low	1	0
903	7	9	D	0	1	0	18000	13.5	5	D	0	0.625	1	0.375	0	0	0	0	0	0	0	1	Low	1	0
903	8	9	C	1	0	0	28000	23.5	4	D	0	0.5	1	0.5	0	0	0	0	0	0	0	0	Low	1	0
903	9	9	D	0	1	0	13000	8.5	4	C	1	0.5	0	0.5	0	0	0	0	0	0	0	1	Low	1	0
903	10	9	P	0	0	1	6000	1.5	4	D	0	0.5	1	0.5	0	0	0	1	0	0	0	1	Low	1	0
903	11	9	D	0	1	0	2000	2	4	P	0	0.5	0	0.5	1	0	0	0	0	0	0	0	Low	1	0
903	12	9	D	0	1	0	5000	0.5	3	D	0	0.5	1	0.5	0	0	0	0	0	0	0	1	Low	1	0
903	13	9	C	1	0	0	4000	4	3	D	0	0.5	1	0.5	0	0	0	0	0	0	0	0	Low	1	0
903	14	9	D	0	1	0	3000	3	3	C	1	0.33333333333333337	0	0.6666666666666666	0	0	0	0	0	0	0	1	Low	1	0
903	15	9	C	1	0	0	8000	3.5	3	D	0	0.33333333333333337	1	0.6666666666666666	0	0	0	0	0	0	0	1	Low	1	0
904	0	9	NA	0	0	0	NA	NA	5	NA	NA	NA	NA	NA	NA	NA	0	0	0	0	NA	0	NA	1	0
904	1	9	C	1	0	0	10000	5.5	7	NA	NA	NA	NA	NA	NA	NA	0	0	0	0	NA	1	NA	1	0
904	2	9	C	1	0	0	29000	24.5	9	C	1	0.2	0	0.8	0	0	0	0	0	0	0	1	Low	1	0
904	3	9	C	1	0	0	8000	3.5	10	C	1	0.7142857142857143	0	0.2857142857142857	0	0	0	0	0	0	0	1	Low	1	0
904	4	9	C	1	0	0	3000	3	11	C	1	0.6666666666666666	0	0.33333333333333337	0	0	0	0	0	0	0	1	Low	1	0
904	5	9	C	1	0	0	5000	0.5	11	C	1	0.7	0	0.3	0	0	0	0	0	0	0	1	Low	1	0
904	6	9	C	1	0	0	20000	15.5	11	C	1	0.6363636363636364	0	0.3636363636363637	0	0	0	0	0	0	0	0	Low	1	0
904	7	9	C	1	0	0	13000	8.5	11	C	1	0.6363636363636364	0	0.3636363636363637	0	0	0	0	0	0	0	0	Low	1	0
904	8	9	C	1	0	0	14000	9.5	10	C	1	0.5454545454545454	0	0.4545454545454545	0	0	0	0	0	0	0	0	Low	1	0
904	9	9	C	1	0	0	14000	9.5	9	C	1	0.6	0	0.4	0	0	0	0	0	0	0	1	Low	1	0
904	10	9	C	1	0	0	7000	2.5	9	C	1	0.6	0	0.4	0	0	0	0	0	0	0	0	Low	1	0
904	11	9	C	1	0	0	6000	1.5	9	C	1	0.6666666666666666	0	0.33333333333333337	0	0	0	0	0	0	0	0	Low	1	0
904	12	9	C	1	0	0	3000	3	10	C	1	0.6666666666666666	0	0.33333333333333337	0	0	0	0	0	0	0	1	Low	1	0
904	13	9	C	1	0	0	6000	1.5	10	C	1	0.6666666666666666	0	0.33333333333333337	0	0	0	0	0	0	0	0	Low	1	0
904	14	9	C	1	0	0	3000	3	7	C	1	0.6	0	0.4	0	0	0	0	0	0	0	1	Low	1	0
904	15	9	C	1	0	0	7000	2.5	8	C	1	0.6	0	0.4	0	0	0	0	0	0	0	1	Low	1	0
905	0	9	NA	0	0	0	NA	NA	5	NA	NA	NA	NA	NA	NA	NA	0	0	0	0	NA	0	NA	0	0
905	1	9	D	0	1	0	15000	10.5	3	NA	NA	NA	NA	NA	NA	NA	0	0	0	0	NA	0	NA	0	0
905	2	9	C	1	0	0	4000	4	5	D	0	0.8	1	0.2	0	0	0	0	0	0	0	1	Low	0	0
905	3	9	C	1	0	0	4000	4	5	C	1	0.6666666666666666	0	0.33333333333333337	0	0	0	0	0	0	0	0	Low	0	0
905	4	9	C	1	0	0	3000	3	5	C	1	0.8	0	0.2	0	0	0	0	0	0	0	0	Low	0	0
905	5	9	C	1	0	0	4000	4	7	C	1	0.8	0	0.2	0	0	0	0	0	0	0	1	Low	0	0
905	6	9	C	1	0	0	5000	0.5	7	C	1	0.8	0	0.2	0	0	0	0	0	0	0	1	Low	0	0
905	7	9	C	1	0	0	4000	4	6	C	1	0.8571428571428571	0	0.14285714285714288	0	0	0	0	0	0	0	1	Low	0	0
905	8	9	C	1	0	0	5000	0.5	6	C	1	0.8571428571428571	0	0.14285714285714288	0	0	0	0	0	0	0	0	Low	0	0
905	9	9	C	1	0	0	4000	4	6	C	1	1	0	0	0	0	0	0	0	0	0	0	Low	0	0
905	10	9	C	1	0	0	7000	2.5	6	C	1	1	0	0	0	0	0	0	0	0	0	0	Low	0	0
905	11	9	C	1	0	0	2000	2	6	C	1	1	0	0	0	0	0	0	0	0	0	0	Low	0	0
905	12	9	C	1	0	0	1000	1	6	C	1	1	0	0	0	0	0	0	0	0	0	0	Low	0	0
905	13	9	C	1	0	0	2000	2	6	C	1	1	0	0	0	0	0	0	0	0	0	0	Low	0	0
905	14	9	C	1	0	0	10000	5.5	6	C	1	1	0	0	0	0	0	0	0	0	0	0	Low	0	0
905	15	9	C	1	0	0	3000	3	6	C	1	1	0	0	0	0	0	0	0	0	0	0	Low	0	0
906	0	9	NA	0	0	0	NA	NA	2	NA	NA	NA	NA	NA	NA	NA	0	0	0	0	NA	0	NA	1	0
906	1	9	C	1	0	0	6000	1.5	6	NA	NA	NA	NA	NA	NA	NA	0	0	0	0	NA	1	NA	1	0
906	2	9	C	1	0	0	22000	17.5	5	C	1	0.5	0	0.5	0	0	0	0	0	0	0	0	Low	1	0
906	3	9	C	1	0	0	6000	1.5	5	C	1	0.8333333333333334	0	0.16666666666666666	0	0	0	0	0	0	0	0	Low	1	0
906	4	9	C	1	0	0	30000	25.5	6	C	1	0.6	0	0.4	0	0	0	0	0	0	0	1	Low	1	0
906	5	9	C	1	0	0	15000	10.5	8	C	1	0.6	0	0.4	0	0	0	0	0	0	0	1	Low	1	0
906	6	9	C	1	0	0	5000	0.5	7	C	1	0.8333333333333334	0	0.16666666666666666	0	0	0	0	0	0	0	1	Low	1	0
906	7	9	C	1	0	0	5000	0.5	7	C	1	0.75	0	0.25	0	0	0	0	0	0	0	0	Low	1	0
906	8	9	C	1	0	0	2000	2	7	C	1	0.8571428571428571	0	0.14285714285714288	0	0	0	0	0	0	0	0	Low	1	0
906	9	9	C	1	0	0	7000	2.5	7	C	1	0.8571428571428571	0	0.14285714285714288	0	0	0	0	0	0	0	0	Low	1	0
906	10	9	C	1	0	0	5000	0.5	7	C	1	0.8571428571428571	0	0.14285714285714288	0	0	0	0	0	0	0	0	Low	1	0
906	11	9	C	1	0	0	7000	2.5	6	C	1	0.8571428571428571	0	0.14285714285714288	0	0	0	0	0	0	0	1	Low	1	0
906	12	9	C	1	0	0	2000	2	6	C	1	0.8571428571428571	0	0.14285714285714288	0	0	0	0	0	0	0	0	Low	1	0
906	13	9	C	1	0	0	4000	4	6	C	1	1	0	0	0	0	0	0	0	0	0	0	Low	1	0
906	14	9	C	1	0	0	3000	3	6	C	1	1	0	0	0	0	0	0	0	0	0	0	Low	1	0
906	15	9	C	1	0	0	16000	11.5	6	C	1	1	0	0	0	0	0	0	0	0	0	0	Low	1	0
907	0	9	NA	0	0	0	NA	NA	5	NA	NA	NA	NA	NA	NA	NA	0	0	0	0	NA	0	NA	1	0
907	1	9	C	1	0	0	7000	2.5	5	NA	NA	NA	NA	NA	NA	NA	0	0	0	0	NA	1	NA	1	0
907	2	9	C	1	0	0	10000	5.5	6	C	1	0.4	0	0.6	0	0	0	0	0	0	0	1	Low	1	0
907	3	9	C	1	0	0	6000	1.5	6	C	1	0.8	0	0.2	0	0	0	0	0	0	0	0	Low	1	0
907	4	9	C	1	0	0	5000	0.5	7	C	1	0.8333333333333334	0	0.16666666666666666	0	0	0	0	0	0	0	1	Low	1	0
907	5	9	C	1	0	0	5000	0.5	7	C	1	0.8333333333333334	0	0.16666666666666666	0	0	0	0	0	0	0	0	Low	1	0
907	6	9	C	1	0	0	3000	3	7	C	1	0.8571428571428571	0	0.14285714285714288	0	0	0	0	0	0	0	0	Low	1	0
907	7	9	C	1	0	0	4000	4	7	C	1	0.8571428571428571	0	0.14285714285714288	0	0	0	0	0	0	0	0	Low	1	0
907	8	9	C	1	0	0	4000	4	7	C	1	0.8571428571428571	0	0.14285714285714288	0	0	0	0	0	0	0	0	Low	1	0
907	9	9	C	1	0	0	4000	4	7	C	1	0.8571428571428571	0	0.14285714285714288	0	0	0	0	0	0	0	0	Low	1	0
907	10	9	C	1	0	0	5000	0.5	7	C	1	0.8571428571428571	0	0.14285714285714288	0	0	0	0	0	0	0	0	Low	1	0
907	11	9	C	1	0	0	4000	4	7	C	1	0.8571428571428571	0	0.14285714285714288	0	0	0	0	0	0	0	0	Low	1	0
907	12	9	C	1	0	0	3000	3	7	C	1	0.8571428571428571	0	0.14285714285714288	0	0	0	0	0	0	0	0	Low	1	0
907	13	9	C	1	0	0	3000	3	7	C	1	0.8571428571428571	0	0.14285714285714288	0	0	0	0	0	0	0	0	Low	1	0
907	14	9	C	1	0	0	3000	3	7	C	1	0.8571428571428571	0	0.14285714285714288	0	0	0	0	0	0	0	0	Low	1	0
907	15	9	C	1	0	0	4000	4	6	C	1	0.8571428571428571	0	0.14285714285714288	0	0	0	0	0	0	0	1	Low	1	0
908	0	9	NA	0	0	0	NA	NA	3	NA	NA	NA	NA	NA	NA	NA	0	0	0	0	NA	0	NA	1	0
908	1	9	C	1	0	0	8000	3.5	5	NA	NA	NA	NA	NA	NA	NA	0	0	0	0	NA	1	NA	1	0
908	2	9	C	1	0	0	26000	21.5	5	C	1	0	0	1	0	0	0	0	0	0	0	1	Low	1	0
908	3	9	C	1	0	0	31000	26.5	6	C	1	0.6	0	0.4	0	0	0	0	0	0	0	1	Low	1	0
908	4	9	C	1	0	0	6000	1.5	6	C	1	0.6	0	0.4	0	0	0	0	0	0	0	0	Low	1	0
908	5	9	C	1	0	0	11000	6.5	10	C	1	0.6666666666666666	0	0.33333333333333337	0	0	0	0	0	0	0	1	Low	1	0
908	6	9	C	1	0	0	5000	0.5	10	C	1	0.6666666666666666	0	0.33333333333333337	0	0	0	0	0	0	0	0	Low	1	0
908	7	9	C	1	0	0	6000	1.5	10	C	1	0.7	0	0.29999999999999993	0	0	0	0	0	0	0	0	Low	1	0
908	8	9	C	1	0	0	8000	3.5	8	C	1	0.6	0	0.4	0	0	0	0	0	0	0	1	Low	1	0
908	9	9	C	1	0	0	6000	1.5	8	C	1	0.7777777777777778	0	0.2222222222222222	0	0	0	0	0	0	0	0	Low	1	0
908	10	9	C	1	0	0	5000	0.5	8	C	1	0.75	0	0.25	0	0	0	0	0	0	0	0	Low	1	0
908	11	9	C	1	0	0	9000	4.5	8	C	1	0.75	0	0.125	0	0.125	0	0	0	0	1	0	High	1	0
908	12	9	C	1	0	0	6000	1.5	8	C	1	0.75	0	0.25	0	0	0	0	0	0	0	0	Low	1	0
908	13	9	C	1	0	0	9000	4.5	8	C	1	0.75	0	0.25	0	0	0	0	0	0	0	0	Low	1	0
908	14	9	C	1	0	0	4000	4	8	C	1	0.875	0	0.125	0	0	0	0	0	0	0	0	Low	1	0
908	15	9	C	1	0	0	4000	4	8	C	1	0.75	0	0.25	0	0	0	0	0	0	0	0	Low	1	0
909	0	9	NA	0	0	0	NA	NA	4	NA	NA	NA	NA	NA	NA	NA	0	0	0	0	NA	0	NA	0	0
909	1	9	D	0	1	0	5000	0.5	4	NA	NA	NA	NA	NA	NA	NA	0	0	0	0	NA	1	NA	0	0
909	2	9	D	0	1	0	16000	11.5	6	D	0	0.75	1	0.25	0	0	0	0	0	0	0	1	Low	0	0
909	3	9	D	0	1	0	5000	0.5	6	D	0	0.75	1	0.25	0	0	0	0	0	0	0	0	Low	0	0
909	4	9	D	0	1	0	5000	0.5	7	D	0	0.5	1	0.5	0	0	0	0	0	0	0	1	Low	0	0
909	5	9	D	0	1	0	3000	3	8	D	0	0.6666666666666666	1	0.33333333333333337	0	0	0	0	0	0	0	1	Low	0	0
909	6	9	D	0	1	0	3000	3	7	D	0	0.7142857142857143	1	0.2857142857142857	0	0	0	0	0	0	0	1	Low	0	0
909	7	9	D	0	1	0	6000	1.5	7	D	0	0.625	1	0.375	0	0	0	0	0	0	0	1	Low	0	0
909	8	9	D	0	1	0	2000	2	6	D	0	0.5714285714285714	1	0.42857142857142855	0	0	0	0	0	0	0	0	Low	0	0
909	9	9	D	0	1	0	5000	0.5	7	D	0	0.8333333333333334	1	0.16666666666666669	0	0	0	0	0	0	0	1	Low	0	0
909	10	9	D	0	1	0	2000	2	7	D	0	0.6666666666666666	1	0.33333333333333337	0	0	0	0	0	0	0	1	Low	0	0
909	11	9	D	0	1	0	5000	0.5	6	D	0	0.5714285714285714	1	0.2857142857142857	0	0.14285714285714288	0	0	0	0	1	1	High	0	0
909	12	9	D	0	1	0	5000	0.5	6	D	0	0.5714285714285714	1	0.42857142857142855	0	0	0	0	0	0	0	1	Low	0	0
909	13	9	D	0	1	0	4000	4	5	D	0	0.5	1	0.5	0	0	0	0	0	0	0	1	Low	0	0
909	14	9	D	0	1	0	4000	4	5	D	0	0.6666666666666666	1	0.33333333333333337	0	0	0	0	0	0	0	1	Low	0	0
909	15	9	D	0	1	0	4000	4	3	D	0	0.6	1	0.4	0	0	0	0	0	0	0	1	Low	0	0
910	0	9	NA	0	0	0	NA	NA	5	NA	NA	NA	NA	NA	NA	NA	0	0	0	0	NA	0	NA	1	0
910	1	9	D	0	1	0	7000	2.5	3	NA	NA	NA	NA	NA	NA	NA	0	0	0	0	NA	1	NA	1	0
910	2	9	C	1	0	0	9000	4.5	5	D	0	0.6	1	0.4	0	0	0	0	0	0	0	1	Low	1	0
910	3	9	D	0	1	0	9000	4.5	3	C	1	0.6666666666666666	0	0.33333333333333337	0	0	0	0	0	0	0	1	Low	1	0
910	4	9	C	1	0	0	11000	6.5	4	D	0	0.2	1	0.8	0	0	0	0	0	0	0	1	Low	1	0
910	5	9	C	1	0	0	18000	13.5	5	C	1	0.33333333333333337	0	0.6666666666666666	0	0	0	0	0	0	0	1	Low	1	0
910	6	9	C	1	0	0	6000	1.5	5	C	1	0.5	0	0.5	0	0	0	0	0	0	0	1	Low	1	0
910	7	9	D	0	1	0	5000	0.5	6	C	1	0.4	0	0.6	0	0	0	0	0	0	0	1	Low	1	0
911	0	9	NA	0	0	0	NA	NA	2	NA	NA	NA	NA	NA	NA	NA	0	0	0	0	NA	0	NA	0	0
911	1	9	D	0	1	0	10000	5.5	2	NA	NA	NA	NA	NA	NA	NA	0	0	0	0	NA	1	NA	0	0
911	2	9	D	0	1	0	4000	4	1	D	0	0.5	1	0.5	0	0	0	0	0	0	0	1	Low	0	0
911	3	9	D	0	1	0	3000	3	2	D	0	0.5	1	0.5	0	0	0	0	0	0	0	1	Low	0	0
911	4	9	D	0	1	0	4000	4	3	D	0	1	1	0	0	0	0	0	0	0	0	1	Low	0	0
911	5	9	D	0	1	0	3000	3	4	D	0	1	1	0	0	0	0	0	0	0	0	1	Low	0	0
911	6	9	D	0	1	0	3000	3	3	D	0	1	1	0	0	0	0	0	0	0	0	1	Low	0	0
911	7	9	D	0	1	0	4000	4	2	D	0	0.75	1	0.25	0	0	0	0	0	0	0	0	Low	0	0
911	8	9	D	0	1	0	4000	4	2	D	0	0.6666666666666666	1	0.33333333333333337	0	0	0	0	0	0	0	1	Low	0	0
911	9	9	D	0	1	0	2000	2	1	D	0	1	1	0	0	0	0	0	0	0	0	1	Low	0	0
911	10	9	D	0	1	0	2000	2	1	D	0	1	1	0	0	0	0	0	0	0	0	1	Low	0	0
911	11	9	D	0	1	0	4000	4	1	D	0	1	1	0	0	0	0	0	0	0	0	1	Low	0	0
911	12	9	D	0	1	0	3000	3	2	D	0	1	1	0	0	0	0	0	0	0	0	1	Low	0	0
911	13	9	D	0	1	0	4000	4	2	D	0	1	1	0	0	0	0	0	0	0	0	1	Low	0	0
911	14	9	D	0	1	0	2000	2	2	D	0	1	1	0	0	0	0	0	0	0	0	1	Low	0	0
911	15	9	D	0	1	0	3000	3	NA	D	0	1	1	0	0	0	0	0	0	0	0	1	Low	0	0
912	0	9	NA	0	0	0	NA	NA	4	NA	NA	NA	NA	NA	NA	NA	0	0	0	0	NA	0	NA	1	0
912	1	9	D	0	1	0	3000	3	6	NA	NA	NA	NA	NA	NA	NA	0	0	0	0	NA	1	NA	1	0
912	2	9	D	0	1	0	3000	3	5	D	0	0.5	1	0.5	0	0	0	0	0	0	0	0	Low	1	0
912	3	9	D	0	1	0	3000	3	4	D	0	0.5	1	0.5	0	0	0	0	0	0	0	1	Low	1	0
912	4	9	D	0	1	0	3000	3	4	D	0	0.4	1	0.6	0	0	0	0	0	0	0	0	Low	1	0
912	5	9	D	0	1	0	3000	3	3	D	0	0.5	1	0.5	0	0	0	0	0	0	0	1	Low	1	0
912	6	9	D	0	1	0	3000	3	2	D	0	0.5	1	0.5	0	0	0	0	0	0	0	1	Low	1	0
912	7	9	D	0	1	0	3000	3	3	D	0	0.6666666666666666	1	0.33333333333333337	0	0	0	0	0	0	0	1	Low	1	0
912	8	9	D	0	1	0	3000	3	2	D	0	1	1	0	0	0	0	0	0	0	0	1	Low	1	0
912	9	9	D	0	1	0	3000	3	3	D	0	1	1	0	0	0	0	0	0	0	0	1	Low	1	0
912	10	9	D	0	1	0	3000	3	3	D	0	0.5	1	0.5	0	0	0	0	0	0	0	0	Low	1	0
912	11	9	D	0	1	0	3000	3	3	D	0	0.33333333333333337	1	0.6666666666666666	0	0	0	0	0	0	0	1	Low	1	0
912	12	9	D	0	1	0	3000	3	3	D	0	0.33333333333333337	1	0.6666666666666666	0	0	0	0	0	0	0	0	Low	1	0
912	13	9	D	0	1	0	3000	3	2	D	0	0.33333333333333337	1	0.6666666666666666	0	0	0	0	0	0	0	1	Low	1	0
912	14	9	D	0	1	0	3000	3	1	D	0	0.33333333333333337	1	0.6666666666666666	0	0	0	0	0	0	0	1	Low	1	0
912	15	9	D	0	1	0	3000	3	1	D	0	0.5	1	0.5	0	0	0	0	0	0	0	0	Low	1	0
1000	0	10	NA	0	0	0	NA	NA	3	NA	NA	NA	NA	NA	NA	NA	0	0	0	0	NA	0	NA	1	0
1000	1	10	C	1	0	0	5000	0.5	5	NA	NA	NA	NA	NA	NA	NA	0	0	0	0	NA	1	NA	1	0
1000	2	10	C	1	0	0	5000	0.5	6	C	1	0.6666666666666666	0	0.33333333333333337	0	0	0	0	0	0	0	1	Low	1	0
1000	3	10	C	1	0	0	10000	5.5	7	C	1	0.6	0	0	0	0.4	0	0	0	0	1	1	High	1	0
1000	4	10	C	1	0	0	3000	3	7	C	1	0.5	0	0.5	0	0	0	0	0	0	0	1	Low	1	0
1000	5	10	C	1	0	0	3000	3	8	C	1	0.6666666666666666	0	0.33333333333333337	0	0	0	0	0	0	0	1	Low	1	0
1000	6	10	C	1	0	0	7000	2.5	8	C	1	0.7142857142857143	0	0.2857142857142857	0	0	0	0	0	0	0	1	Low	1	0
1000	7	10	C	1	0	0	2000	2	8	C	1	0.75	0	0.25	0	0	0	0	0	0	0	1	Low	1	0
1000	8	10	C	1	0	0	3000	3	8	C	1	0.5714285714285714	0	0.42857142857142855	0	0	0	0	0	0	0	1	Low	1	0
1000	9	10	C	1	0	0	2000	2	8	C	1	0.7142857142857143	0	0.2857142857142857	0	0	0	0	0	0	0	0	Low	1	0
1000	10	10	C	1	0	0	2000	2	8	C	1	0.625	0	0.25	0	0.125	0	0	0	0	1	0	High	1	0
1000	11	10	C	1	0	0	2000	2	8	C	1	0.75	0	0.25	0	0	0	0	0	0	0	0	Low	1	0
1000	12	10	C	1	0	0	2000	2	8	C	1	0.75	0	0.25	0	0	0	0	0	0	0	0	Low	1	0
1000	13	10	C	1	0	0	2000	2	7	C	1	0.75	0	0.25	0	0	0	0	0	0	0	1	Low	1	0
1000	14	10	C	1	0	0	5000	0.5	7	C	1	0.625	0	0.25	0	0.125	0	0	0	0	1	0	High	1	0
1000	15	10	C	1	0	0	5000	0.5	7	C	1	0.7142857142857143	0	0.2857142857142857	0	0	0	0	0	0	0	0	Low	1	0
1001	0	10	NA	0	0	0	NA	NA	8	NA	NA	NA	NA	NA	NA	NA	0	0	0	0	NA	0	NA	1	0
1001	1	10	C	1	0	0	14000	9.5	8	NA	NA	NA	NA	NA	NA	NA	0	0	0	0	NA	0	NA	1	0
1001	2	10	C	1	0	0	7000	2.5	7	C	1	0.5	0	0.5	0	0	0	0	0	0	0	0	Low	1	0
1001	3	10	D	0	1	0	14000	9.5	6	C	1	0.625	0	0.125	0	0.25	0	0	0	0	1	1	High	1	0
1002	0	10	NA	0	0	0	NA	NA	6	NA	NA	NA	NA	NA	NA	NA	0	0	0	0	NA	0	NA	1	0
1003	0	10	NA	0	0	0	NA	NA	1	NA	NA	NA	NA	NA	NA	NA	0	0	0	0	NA	0	NA	1	0
1003	1	10	C	1	0	0	5000	0.5	NA	NA	NA	NA	NA	NA	NA	NA	0	0	0	0	NA	0	NA	1	0
1003	2	10	NA	0	0	0	NA	NA	3	C	1	1	0	0	0	0	0	0	0	0	0	1	Low	1	0
1003	3	10	C	1	0	0	16000	11.5	3	NA	0	NA	0	NA	0	NA	0	0	0	0	NA	1	NA	1	0
1003	4	10	C	1	0	0	13000	8.5	5	C	1	0.6666666666666666	0	0.33333333333333337	0	0	0	0	0	0	0	1	Low	1	0
1003	5	10	C	1	0	0	44000	39.5	5	C	1	1	0	0	0	0	0	0	0	0	0	1	Low	1	0
1003	6	10	C	1	0	0	3000	3	5	C	1	1	0	0	0	0	0	0	0	0	0	1	Low	1	0
1003	7	10	C	1	0	0	2000	2	5	C	1	1	0	0	0	0	0	0	0	0	0	1	Low	1	0
1003	8	10	C	1	0	0	17000	12.5	5	C	1	0.75	0	0.25	0	0	0	0	0	0	0	0	Low	1	0
1003	9	10	C	1	0	0	1000	1	5	C	1	1	0	0	0	0	0	0	0	0	0	0	Low	1	0
1003	10	10	C	1	0	0	11000	6.5	5	C	1	1	0	0	0	0	0	0	0	0	0	0	Low	1	0
1003	11	10	C	1	0	0	3000	3	5	C	1	1	0	0	0	0	0	0	0	0	0	0	Low	1	0
1003	12	10	C	1	0	0	59000	54.5	5	C	1	1	0	0	0	0	0	0	0	0	0	0	Low	1	0
1003	13	10	C	1	0	0	20000	15.5	5	C	1	1	0	0	0	0	0	0	0	0	0	0	Low	1	0
1003	14	10	C	1	0	0	1000	1	5	C	1	1	0	0	0	0	0	0	0	0	0	0	Low	1	0
1003	15	10	C	1	0	0	15000	10.5	5	C	1	1	0	0	0	0	0	0	0	0	0	0	Low	1	0
1004	0	10	NA	0	0	0	NA	NA	5	NA	NA	NA	NA	NA	NA	NA	0	0	0	0	NA	0	NA	1	0
1005	0	10	NA	0	0	0	NA	NA	3	NA	NA	NA	NA	NA	NA	NA	0	0	0	0	NA	0	NA	0	0
1005	1	10	C	1	0	0	6000	1.5	4	NA	NA	NA	NA	NA	NA	NA	0	0	0	0	NA	1	NA	0	0
1005	2	10	C	1	0	0	6000	1.5	6	C	1	1	0	0	0	0	0	0	0	0	0	1	Low	0	0
1005	3	10	C	1	0	0	3000	3	8	C	1	1	0	0	0	0	0	0	0	0	0	1	Low	0	0
1005	4	10	C	1	0	0	30000	25.5	7	C	1	0.5	0	0.5	0	0	0	0	0	0	0	1	Low	0	0
1005	5	10	C	1	0	0	4000	4	7	C	1	0.8571428571428571	0	0.14285714285714288	0	0	0	0	0	0	0	0	Low	0	0
1005	6	10	C	1	0	0	52000	47.5	7	C	1	0.8571428571428571	0	0.14285714285714288	0	0	0	0	0	0	0	0	Low	0	0
1008	0	10	NA	0	0	0	NA	NA	4	NA	NA	NA	NA	NA	NA	NA	0	0	0	0	NA	0	NA	1	0
1008	1	10	D	0	1	0	9000	4.5	3	NA	NA	NA	NA	NA	NA	NA	0	0	0	0	NA	1	NA	1	0
1008	2	10	D	0	1	0	4000	4	4	D	0	1	1	0	0	0	0	0	0	0	0	1	Low	1	0
1008	3	10	D	0	1	0	6000	1.5	5	D	0	1	1	0	0	0	0	0	0	0	0	1	Low	1	0
1008	4	10	D	0	1	0	4000	4	4	D	0	0.5	1	0.5	0	0	0	0	0	0	0	0	Low	1	0
1008	5	10	D	0	1	0	5000	0.5	6	D	0	1	1	0	0	0	0	0	0	0	0	1	Low	1	0
1008	6	10	D	0	1	0	3000	3	5	D	0	1	1	0	0	0	0	0	0	0	0	1	Low	1	0
1008	7	10	D	0	1	0	2000	2	4	D	0	0.8	1	0	0	0.2	0	0	0	0	1	1	High	1	0
1008	8	10	D	0	1	0	5000	0.5	3	D	0	0.5	1	0.5	0	0	0	0	0	0	0	1	Low	1	0
1008	9	10	D	0	1	0	9000	4.5	3	D	0	1	1	0	0	0	0	0	0	0	0	1	Low	1	0
1008	10	10	D	0	1	0	4000	4	3	D	0	1	1	0	0	0	0	0	0	0	0	1	Low	1	0
1008	11	10	D	0	1	0	5000	0.5	3	D	0	1	1	0	0	0	0	0	0	0	0	1	Low	1	0
1008	12	10	D	0	1	0	3000	3	3	D	0	1	1	0	0	0	0	0	0	0	0	1	Low	1	0
1008	13	10	D	0	1	0	4000	4	3	D	0	1	1	0	0	0	0	0	0	0	0	1	Low	1	0
1008	14	10	D	0	1	0	4000	4	2	D	0	1	1	0	0	0	0	0	0	0	0	1	Low	1	0
1008	15	10	D	0	1	0	3000	3	2	D	0	1	1	0	0	0	0	0	0	0	0	0	Low	1	0
1009	0	10	NA	0	0	0	NA	NA	1	NA	NA	NA	NA	NA	NA	NA	0	0	0	0	NA	0	NA	1	0
1009	1	10	C	1	0	0	4000	4	2	NA	NA	NA	NA	NA	NA	NA	0	0	0	0	NA	1	NA	1	0
1009	2	10	C	1	0	0	4000	4	3	C	1	0	0	1	0	0	0	0	0	0	0	1	Low	1	0
1009	3	10	C	1	0	0	2000	2	5	C	1	0.5	0	0	0	0.5	0	0	0	0	1	1	High	1	0
1009	4	10	C	1	0	0	3000	3	6	C	1	0.33333333333333337	0	0.6666666666666666	0	0	0	0	0	0	0	1	Low	1	0
1009	5	10	C	1	0	0	3000	3	6	C	1	1	0	0	0	0	0	0	0	0	0	1	Low	1	0
1009	6	10	C	1	0	0	3000	3	5	C	1	1	0	0	0	0	0	0	0	0	0	0	Low	1	0
1009	7	10	C	1	0	0	3000	3	3	C	1	1	0	0	0	0	0	0	0	0	0	1	Low	1	0
1009	8	10	C	1	0	0	3000	3	4	C	1	0.75	0	0.25	0	0	0	0	0	0	0	1	Low	1	0
1009	9	10	C	1	0	0	4000	4	4	C	1	1	0	0	0	0	0	0	0	0	0	0	Low	1	0
1009	10	10	C	1	0	0	1000	1	4	C	1	1	0	0	0	0	0	0	0	0	0	0	Low	1	0
1009	11	10	C	1	0	0	2000	2	4	C	1	1	0	0	0	0	0	0	0	0	0	0	Low	1	0
1009	12	10	C	1	0	0	3000	3	4	C	1	1	0	0	0	0	0	0	0	0	0	0	Low	1	0
1009	13	10	C	1	0	0	2000	2	4	C	1	1	0	0	0	0	0	0	0	0	0	0	Low	1	0
1009	14	10	C	1	0	0	1000	1	4	C	1	1	0	0	0	0	0	0	0	0	0	0	Low	1	0
1009	15	10	C	1	0	0	2000	2	4	C	1	1	0	0	0	0	0	0	0	0	0	0	Low	1	0
1010	0	10	NA	0	0	0	NA	NA	4	NA	NA	NA	NA	NA	NA	NA	0	0	0	0	NA	0	NA	1	0
1010	1	10	C	1	0	0	6000	1.5	5	NA	NA	NA	NA	NA	NA	NA	0	0	0	0	NA	1	NA	1	0
1010	2	10	C	1	0	0	4000	4	7	C	1	0.6666666666666666	0	0.33333333333333337	0	0	0	0	0	0	0	1	Low	1	0
1010	3	10	C	1	0	0	4000	4	6	C	1	0.8	0	0.2	0	0	0	0	0	0	0	1	Low	1	0
1010	4	10	C	1	0	0	4000	4	7	C	1	0.5714285714285714	0	0.42857142857142855	0	0	0	0	0	0	0	1	Low	1	0
1010	5	10	C	1	0	0	3000	3	8	C	1	0.8	0	0.2	0	0	0	0	0	0	0	1	Low	1	0
1010	6	10	C	1	0	0	5000	0.5	8	C	1	0.8571428571428571	0	0.14285714285714288	0	0	0	0	0	0	0	1	Low	1	0
1010	7	10	C	1	0	0	3000	3	7	C	1	0.8571428571428571	0	0.14285714285714288	0	0	0	0	0	0	0	0	Low	1	0
1010	8	10	C	1	0	0	11000	6.5	6	C	1	0.5714285714285714	0	0.42857142857142855	0	0	0	0	0	0	0	0	Low	1	0
1010	9	10	C	1	0	0	9000	4.5	6	C	1	0.8333333333333334	0	0.16666666666666669	0	0	0	0	0	0	0	0	Low	1	0
1010	10	10	C	1	0	0	3000	3	7	C	1	0.8333333333333334	0	0.16666666666666669	0	0	0	0	0	0	0	1	Low	1	0
1010	11	10	C	1	0	0	2000	2	7	C	1	0.8333333333333334	0	0.16666666666666669	0	0	0	0	0	0	0	0	Low	1	0
1010	12	10	C	1	0	0	5000	0.5	7	C	1	0.8571428571428571	0	0.14285714285714288	0	0	0	0	0	0	0	0	Low	1	0
1010	13	10	C	1	0	0	5000	0.5	7	C	1	0.8571428571428571	0	0.14285714285714288	0	0	0	0	0	0	0	0	Low	1	0
1010	14	10	C	1	0	0	4000	4	6	C	1	0.7142857142857143	0	0.14285714285714288	0	0.14285714285714288	0	0	0	0	1	1	High	1	0
1010	15	10	C	1	0	0	3000	3	5	C	1	0.7142857142857143	0	0.14285714285714288	0	0.14285714285714288	0	0	0	0	1	0	High	1	0
1011	0	10	NA	0	0	0	NA	NA	7	NA	NA	NA	NA	NA	NA	NA	0	0	0	0	NA	0	NA	1	0
1011	1	10	C	1	0	0	6000	1.5	5	NA	NA	NA	NA	NA	NA	NA	0	0	0	0	NA	0	NA	1	0
1011	2	10	C	1	0	0	20000	15.5	6	C	1	0.6	0	0.4	0	0	0	0	0	0	0	1	Low	1	0
1011	3	10	D	0	1	0	18000	13.5	4	C	1	0.4	0	0.2	0	0.4	0	0	0	0	1	0	High	1	0
1011	4	10	C	1	0	0	16000	11.5	3	D	0	0.5	1	0.5	0	0	0	0	0	0	0	1	Low	1	0
1011	5	10	C	1	0	0	16000	11.5	3	C	1	0.6666666666666666	0	0.33333333333333337	0	0	0	0	0	0	0	0	Low	1	0
1011	6	10	P	0	0	1	50000	45.5	2	C	1	0.6666666666666666	0	0.33333333333333337	0	0	0	1	0	0	0	1	Low	1	0
1011	7	10	C	1	0	0	8000	3.5	1	P	0	0.5	0	0.5	1	0	0	0	0	0	0	0	Low	1	0
1011	8	10	D	0	1	0	5000	0.5	2	C	1	0	0	1	0	0	0	0	0	0	0	1	Low	1	0
1011	9	10	P	0	0	1	8000	3.5	1	D	0	0	1	1	0	0	1	1	0	0	0	1	Low	1	0
1011	10	10	C	1	0	0	6000	1.5	2	P	0	0.5	0	0.5	1	0	0	0	0	0	0	1	Low	1	0
1011	11	10	C	1	0	0	8000	3.5	3	C	1	1	0	0	0	0	0	0	0	0	0	1	Low	1	0
1011	12	10	C	1	0	0	6000	1.5	3	C	1	1	0	0	0	0	0	0	0	0	0	0	Low	1	0
1011	13	10	P	0	0	1	4000	4	2	C	1	0.6666666666666666	0	0.33333333333333337	0	0	0	1	0	0	0	0	Low	1	0
1011	14	10	P	0	0	1	13000	8.5	2	P	0	0.6666666666666666	0	0.33333333333333337	1	0	0	1	0	0	0	0	Low	1	0
1011	15	10	D	0	1	0	17000	12.5	NA	P	0	0.5	0	0.5	1	0	0	0	0	0	0	1	Low	1	0
1012	0	10	NA	0	0	0	NA	NA	3	NA	NA	NA	NA	NA	NA	NA	0	0	0	0	NA	0	NA	1	0
1012	1	10	D	0	1	0	9000	4.5	3	NA	NA	NA	NA	NA	NA	NA	0	0	0	0	NA	0	NA	1	0
1012	2	10	C	1	0	0	6000	1.5	4	D	0	0.6666666666666666	1	0.33333333333333337	0	0	0	0	0	0	0	1	Low	1	0
1012	3	10	D	0	1	0	5000	0.5	2	C	1	0.6666666666666666	0	0	0	0.33333333333333337	0	0	0	0	1	1	High	1	0
1012	4	10	C	1	0	0	3000	3	4	D	0	0.5	1	0.5	0	0	0	0	0	0	0	1	Low	1	0
1012	5	10	C	1	0	0	5000	0.5	6	C	1	0.5	0	0.5	0	0	0	0	0	0	0	1	Low	1	0
1012	6	10	C	1	0	0	6000	1.5	6	C	1	0.75	0	0.25	0	0	0	0	0	0	0	0	Low	1	0
1012	7	10	D	0	1	0	6000	1.5	5	C	1	0.6666666666666666	0	0.33333333333333337	0	0	0	0	0	0	0	1	Low	1	0
1012	8	10	C	1	0	0	2000	2	6	D	0	0.6666666666666666	1	0.33333333333333337	0	0	0	0	0	0	0	1	Low	1	0
1012	9	10	C	1	0	0	10000	5.5	7	C	1	0.6	0	0.4	0	0	0	0	0	0	0	1	Low	1	0
1012	10	10	C	1	0	0	3000	3	7	C	1	0.6666666666666666	0	0.33333333333333337	0	0	0	0	0	0	0	0	Low	1	0
1012	11	10	C	1	0	0	2000	2	7	C	1	0.7142857142857143	0	0.2857142857142857	0	0	0	0	0	0	0	0	Low	1	0
1012	12	10	C	1	0	0	3000	3	7	C	1	0.7142857142857143	0	0.2857142857142857	0	0	0	0	0	0	0	0	Low	1	0
1012	13	10	C	1	0	0	3000	3	7	C	1	0.7142857142857143	0	0.2857142857142857	0	0	0	0	0	0	0	0	Low	1	0
1012	14	10	C	1	0	0	3000	3	7	C	1	0.7142857142857143	0	0.2857142857142857	0	0	0	0	0	0	0	0	Low	1	0
1012	15	10	C	1	0	0	22000	17.5	7	C	1	0.7142857142857143	0	0.2857142857142857	0	0	0	0	0	0	0	0	Low	1	0
1013	0	10	NA	0	0	0	NA	NA	3	NA	NA	NA	NA	NA	NA	NA	0	0	0	0	NA	0	NA	0	0
1013	1	10	D	0	1	0	64000	59.5	3	NA	NA	NA	NA	NA	NA	NA	0	0	0	0	NA	1	NA	0	0
1013	2	10	P	0	0	1	34000	29.5	3	D	0	1	1	0	0	0	0	0	0	1	0	1	Low	0	0
1013	3	10	C	1	0	0	49000	44.5	2	P	0	0.6666666666666666	0	0	1	0.33333333333333337	0	0	0	0	1	1	High	0	0
1013	4	10	D	0	1	0	16000	11.5	2	C	1	0	0	1	0	0	0	0	0	0	0	1	Low	0	0
1013	5	10	C	1	0	0	19000	14.5	2	D	0	0.5	1	0.5	0	0	0	0	0	0	0	0	Low	0	0
1013	6	10	C	1	0	0	43000	38.5	3	C	1	0.5	0	0.5	0	0	0	0	0	0	0	1	Low	0	0
1013	7	10	D	0	1	0	3000	3	3	C	1	0	0	1	0	0	0	0	0	0	0	1	Low	0	0
1014	0	10	NA	0	0	0	NA	NA	6	NA	NA	NA	NA	NA	NA	NA	0	0	0	0	NA	0	NA	1	0
1014	1	10	D	0	1	0	2000	2	4	NA	NA	NA	NA	NA	NA	NA	0	0	0	0	NA	1	NA	1	0
1014	2	10	P	0	0	1	16000	11.5	5	D	0	0.75	1	0.25	0	0	0	0	0	1	0	1	Low	1	0
1014	3	10	D	0	1	0	7000	2.5	5	P	0	1	0	0	1	0	0	0	0	0	0	1	Low	1	0
1014	4	10	D	0	1	0	3000	3	4	D	0	0.6	1	0.4	0	0	0	0	0	0	0	1	Low	1	0
1014	5	10	D	0	1	0	13000	8.5	4	D	0	0.75	1	0.25	0	0	0	0	0	0	0	1	Low	1	0
1014	6	10	D	0	1	0	5000	0.5	5	D	0	1	1	0	0	0	0	0	0	0	0	1	Low	1	0
1014	7	10	D	0	1	0	2000	2	4	D	0	1	1	0	0	0	0	0	0	0	0	1	Low	1	0
1014	8	10	D	0	1	0	2000	2	4	D	0	0.6	1	0.4	0	0	0	0	0	0	0	1	Low	1	0
1014	9	10	D	0	1	0	2000	2	3	D	0	0.75	1	0.25	0	0	0	0	0	0	0	1	Low	1	0
1014	10	10	D	0	1	0	1000	1	3	D	0	0.75	1	0	0	0.25	0	0	0	0	1	0	High	1	0
1014	11	10	D	0	1	0	7000	2.5	4	D	0	1	1	0	0	0	0	0	0	0	0	1	Low	1	0
1014	12	10	D	0	1	0	86000	81.5	4	D	0	1	1	0	0	0	0	0	0	0	0	1	Low	1	0
1014	13	10	D	0	1	0	7000	2.5	4	D	0	1	1	0	0	0	0	0	0	0	0	1	Low	1	0
1014	14	10	D	0	1	0	25000	20.5	4	D	0	0.75	1	0	0	0.25	0	0	0	0	1	1	High	1	0
1014	15	10	D	0	1	0	15000	10.5	3	D	0	0.75	1	0	0	0.25	0	0	0	0	1	1	High	1	0
1017	0	10	NA	0	0	0	NA	NA	5	NA	NA	NA	NA	NA	NA	NA	0	0	0	0	NA	0	NA	1	0
1017	1	10	C	1	0	0	66000	61.5	4	NA	NA	NA	NA	NA	NA	NA	0	0	0	0	NA	1	NA	1	0
1017	2	10	P	0	0	1	36000	31.5	4	C	1	0.75	0	0.25	0	0	0	1	0	0	0	1	Low	1	0
1017	3	10	D	0	1	0	48000	43.5	3	P	0	0.75	0	0	1	0.25	0	0	0	0	1	1	High	1	0
1017	4	10	C	1	0	0	18000	13.5	5	D	0	0.75	1	0.25	0	0	0	0	0	0	0	1	Low	1	0
1017	5	10	C	1	0	0	101000	96.5	5	C	1	0.6666666666666666	0	0.33333333333333337	0	0	0	0	0	0	0	1	Low	1	0
1018	0	10	NA	0	0	0	NA	NA	5	NA	NA	NA	NA	NA	NA	NA	0	0	0	0	NA	0	NA	0	0
1018	1	10	C	1	0	0	43000	38.5	4	NA	NA	NA	NA	NA	NA	NA	0	0	0	0	NA	1	NA	0	0
1018	2	10	C	1	0	0	29000	24.5	4	C	1	0.6666666666666666	0	0.33333333333333337	0	0	0	0	0	0	0	0	Low	0	0
1018	3	10	C	1	0	0	22000	17.5	4	C	1	0.75	0	0	0	0.25	0	0	0	0	1	1	High	0	0
1018	4	10	C	1	0	0	42000	37.5	4	C	1	0.75	0	0.25	0	0	0	0	0	0	0	1	Low	0	0
1018	5	10	C	1	0	0	10000	5.5	4	C	1	0.75	0	0.25	0	0	0	0	0	0	0	0	Low	0	0
1018	6	10	C	1	0	0	3000	3	4	C	1	0.75	0	0.25	0	0	0	0	0	0	0	0	Low	0	0
1018	7	10	C	1	0	0	15000	10.5	4	C	1	0.75	0	0.25	0	0	0	0	0	0	0	1	Low	0	0
1018	8	10	C	1	0	0	47000	42.5	4	C	1	0.6666666666666666	0	0.33333333333333337	0	0	0	0	0	0	0	0	Low	0	0
1018	9	10	C	1	0	0	9000	4.5	5	C	1	0.75	0	0.25	0	0	0	0	0	0	0	1	Low	0	0
1018	10	10	C	1	0	0	4000	4	5	C	1	0.75	0	0.25	0	0	0	0	0	0	0	0	Low	0	0
1018	11	10	C	1	0	0	7000	2.5	5	C	1	0.8	0	0.2	0	0	0	0	0	0	0	0	Low	0	0
1018	12	10	C	1	0	0	3000	3	5	C	1	0.8	0	0.2	0	0	0	0	0	0	0	0	Low	0	0
1018	13	10	C	1	0	0	52000	47.5	5	C	1	0.8	0	0.2	0	0	0	0	0	0	0	0	Low	0	0
1018	14	10	C	1	0	0	37000	32.5	5	C	1	0.8	0	0.2	0	0	0	0	0	0	0	0	Low	0	0
1018	15	10	C	1	0	0	2000	2	5	C	1	0.8	0	0.2	0	0	0	0	0	0	0	0	Low	0	0
1100	0	11	NA	0	0	0	NA	NA	3	NA	NA	NA	NA	NA	NA	NA	0	0	0	0	NA	0	NA	1	0
1100	1	11	C	1	0	0	4000	4	5	NA	NA	NA	NA	NA	NA	NA	0	0	0	0	NA	1	NA	1	0
1100	2	11	C	1	0	0	9000	4.5	5	C	1	1	0	0	0	0	0	0	0	0	0	0	Low	1	0
1100	3	11	C	1	0	0	6000	1.5	5	C	1	0.8	0	0.2	0	0	0	0	0	0	0	0	Low	1	0
1100	4	11	C	1	0	0	7000	2.5	5	C	1	0.8	0	0	0	0.2	0	0	0	0	1	0	High	1	0
1100	5	11	C	1	0	0	7000	2.5	5	C	1	1	0	0	0	0	0	0	0	0	0	0	Low	1	0
1100	6	11	C	1	0	0	7000	2.5	5	C	1	0.8	0	0	0	0.2	0	0	0	0	1	0	High	1	0
1100	7	11	C	1	0	0	6000	1.5	4	C	1	1	0	0	0	0	0	0	0	0	0	0	Low	1	0
1100	8	11	C	1	0	0	4000	4	4	C	1	0.6	0	0.2	0	0.2	0	0	0	0	1	0	High	1	0
1100	9	11	D	0	1	0	6000	1.5	4	C	1	0.75	0	0.25	0	0	0	0	0	0	0	0	Low	1	0
1100	10	11	C	1	0	0	5000	0.5	3	D	0	1	1	0	0	0	0	0	0	0	0	1	Low	1	0
1100	11	11	C	1	0	0	3000	3	3	C	1	0.75	0	0.25	0	0	0	0	0	0	0	0	Low	1	0
1100	12	11	C	1	0	0	3000	3	3	C	1	0.6666666666666666	0	0.33333333333333337	0	0	0	0	0	0	0	1	Low	1	0
1100	13	11	C	1	0	0	3000	3	3	C	1	1	0	0	0	0	0	0	0	0	0	0	Low	1	0
1100	14	11	C	1	0	0	6000	1.5	3	C	1	1	0	0	0	0	0	0	0	0	0	0	Low	1	0
1100	15	11	C	1	0	0	4000	4	3	C	1	0.6666666666666666	0	0.33333333333333337	0	0	0	0	0	0	0	0	Low	1	0
1103	0	11	NA	0	0	0	NA	NA	4	NA	NA	NA	NA	NA	NA	NA	0	0	0	0	NA	0	NA	1	0
1103	1	11	C	1	0	0	5000	0.5	4	NA	NA	NA	NA	NA	NA	NA	0	0	0	0	NA	0	NA	1	0
1103	2	11	C	1	0	0	3000	3	4	C	1	1	0	0	0	0	0	0	0	0	0	0	Low	1	0
1103	3	11	C	1	0	0	4000	4	4	C	1	1	0	0	0	0	0	0	0	0	0	0	Low	1	0
1103	4	11	C	1	0	0	3000	3	4	C	1	1	0	0	0	0	0	0	0	0	0	0	Low	1	0
1103	5	11	C	1	0	0	3000	3	4	C	1	1	0	0	0	0	0	0	0	0	0	0	Low	1	0
1103	6	11	C	1	0	0	3000	3	4	C	1	1	0	0	0	0	0	0	0	0	0	0	Low	1	0
1103	7	11	D	0	1	0	6000	1.5	4	C	1	1	0	0	0	0	0	0	0	0	0	0	Low	1	0
1103	8	11	C	1	0	0	4000	4	4	D	0	1	1	0	0	0	0	0	0	0	0	0	Low	1	0
1103	9	11	C	1	0	0	10000	5.5	4	C	1	0.75	0	0.25	0	0	0	0	0	0	0	0	Low	1	0
1103	10	11	D	0	1	0	4000	4	3	C	1	0.75	0	0.25	0	0	0	0	0	0	0	0	Low	1	0
1103	11	11	C	1	0	0	10000	5.5	4	D	0	1	1	0	0	0	0	0	0	0	0	1	Low	1	0
1103	12	11	C	1	0	0	1000	1	4	C	1	0.6666666666666666	0	0.33333333333333337	0	0	0	0	0	0	0	1	Low	1	0
1103	13	11	C	1	0	0	2000	2	4	C	1	0.75	0	0.25	0	0	0	0	0	0	0	0	Low	1	0
1103	14	11	C	1	0	0	2000	2	4	C	1	0.75	0	0.25	0	0	0	0	0	0	0	1	Low	1	0
1103	15	11	C	1	0	0	5000	0.5	4	C	1	0.5	0	0.5	0	0	0	0	0	0	0	0	Low	1	0
1105	0	11	NA	0	0	0	NA	NA	2	NA	NA	NA	NA	NA	NA	NA	0	0	0	0	NA	0	NA	1	0
1105	1	11	C	1	0	0	3000	3	3	NA	NA	NA	NA	NA	NA	NA	0	0	0	0	NA	1	NA	1	0
1105	2	11	C	1	0	0	4000	4	3	C	1	1	0	0	0	0	0	0	0	0	0	0	Low	1	0
1105	3	11	C	1	0	0	6000	1.5	3	C	1	1	0	0	0	0	0	0	0	0	0	0	Low	1	0
1105	4	11	C	1	0	0	4000	4	3	C	1	1	0	0	0	0	0	0	0	0	0	0	Low	1	0
1105	5	11	C	1	0	0	5000	0.5	3	C	1	1	0	0	0	0	0	0	0	0	0	0	Low	1	0
1105	6	11	C	1	0	0	6000	1.5	3	C	1	1	0	0	0	0	0	0	0	0	0	0	Low	1	0
1105	7	11	C	1	0	0	10000	5.5	3	C	1	1	0	0	0	0	0	0	0	0	0	1	Low	1	0
1105	8	11	D	0	1	0	5000	0.5	4	C	1	0.6666666666666666	0	0.33333333333333337	0	0	0	0	0	0	0	1	Low	1	0
1105	9	11	C	1	0	0	4000	4	4	D	0	1	1	0	0	0	0	0	0	0	0	0	Low	1	0
1105	10	11	C	1	0	0	4000	4	5	C	1	0.5	0	0.5	0	0	0	0	0	0	0	1	Low	1	0
1105	11	11	D	0	1	0	5000	0.5	4	C	1	0.5	0	0.5	0	0	0	0	0	0	0	0	Low	1	0
1105	12	11	C	1	0	0	3000	3	5	D	0	0.6	1	0.4	0	0	0	0	0	0	0	1	Low	1	0
1105	13	11	C	1	0	0	3000	3	5	C	1	1	0	0	0	0	0	0	0	0	0	0	Low	1	0
1105	14	11	D	0	1	0	4000	4	5	C	1	0.8	0	0	0	0.2	0	0	0	0	1	0	High	1	0
1105	15	11	C	1	0	0	4000	4	5	D	0	1	1	0	0	0	0	0	0	0	0	0	Low	1	0
1106	0	11	NA	0	0	0	NA	NA	2	NA	NA	NA	NA	NA	NA	NA	0	0	0	0	NA	0	NA	0	0
1106	1	11	D	0	1	0	4000	4	2	NA	NA	NA	NA	NA	NA	NA	0	0	0	0	NA	0	NA	0	0
1106	2	11	D	0	1	0	2000	2	1	D	0	1	1	0	0	0	0	0	0	0	0	1	Low	0	0
1106	3	11	D	0	1	0	4000	4	NA	D	0	0.5	1	0	0	0.5	0	0	0	0	1	0	High	0	0
1106	4	11	NA	0	0	0	NA	NA	NA	D	0	0	1	0	0	1	0	0	0	0	1	0	High	0	0
1106	5	11	NA	0	0	0	NA	NA	NA	NA	0	NA	0	NA	0	NA	0	0	0	0	NA	0	NA	0	0
1106	6	11	NA	0	0	0	NA	NA	NA	NA	0	NA	0	NA	0	NA	0	0	0	0	NA	0	NA	0	0
1106	7	11	NA	0	0	0	NA	NA	NA	NA	0	NA	0	NA	0	NA	0	0	0	0	NA	0	NA	0	0
1106	8	11	NA	0	0	0	NA	NA	NA	NA	0	NA	0	NA	0	NA	0	0	0	0	NA	0	NA	0	0
1106	9	11	NA	0	0	0	NA	NA	NA	NA	0	NA	0	NA	0	NA	0	0	0	0	NA	0	NA	0	0
1106	10	11	NA	0	0	0	NA	NA	NA	NA	0	NA	0	NA	0	NA	0	0	0	0	NA	0	NA	0	0
1106	11	11	NA	0	0	0	NA	NA	NA	NA	0	NA	0	NA	0	NA	0	0	0	0	NA	0	NA	0	0
1106	12	11	NA	0	0	0	NA	NA	NA	NA	0	NA	0	NA	0	NA	0	0	0	0	NA	0	NA	0	0
1106	13	11	NA	0	0	0	NA	NA	NA	NA	0	NA	0	NA	0	NA	0	0	0	0	NA	0	NA	0	0
1106	14	11	NA	0	0	0	NA	NA	NA	NA	0	NA	0	NA	0	NA	0	0	0	0	NA	0	NA	0	0
1106	15	11	NA	0	0	0	NA	NA	NA	NA	0	NA	0	NA	0	NA	0	0	0	0	NA	0	NA	0	0
1107	0	11	NA	0	0	0	NA	NA	2	NA	NA	NA	NA	NA	NA	NA	0	0	0	0	NA	0	NA	1	0
1107	1	11	C	1	0	0	13000	8.5	2	NA	NA	NA	NA	NA	NA	NA	0	0	0	0	NA	0	NA	1	0
1107	2	11	D	0	1	0	10000	5.5	2	C	1	1	0	0	0	0	0	0	0	0	0	0	Low	1	0
1107	3	11	P	0	0	1	5000	0.5	2	D	0	1	1	0	0	0	0	1	0	0	0	0	Low	1	0
1107	4	11	C	1	0	0	10000	5.5	2	P	0	1	0	0	1	0	0	0	0	0	0	1	Low	1	0
1107	5	11	P	0	0	1	7000	2.5	1	C	1	1	0	0	0	0	0	1	0	0	0	1	Low	1	0
1107	6	11	C	1	0	0	6000	1.5	2	P	0	1	0	0	1	0	0	0	0	0	0	1	Low	1	0
1107	7	11	P	0	0	1	5000	0.5	1	C	1	1	0	0	0	0	0	1	0	0	0	1	Low	1	0
1107	8	11	D	0	1	0	5000	0.5	1	P	0	0.5	0	0.5	1	0	0	0	0	0	0	1	Low	1	0
1107	9	11	C	1	0	0	23000	18.5	1	D	0	1	1	0	0	0	0	0	0	0	0	0	Low	1	0
1107	10	11	C	1	0	0	3000	3	1	C	1	0	0	0	0	1	0	0	0	0	1	1	High	1	0
1107	11	11	D	0	1	0	5000	0.5	1	C	1	NA	0	NA	0	NA	0	0	0	0	NA	0	NA	1	0
1107	12	11	C	1	0	0	3000	3	1	D	0	0	1	1	0	0	0	0	0	0	0	0	Low	1	0
1107	13	11	P	0	0	1	9000	4.5	1	C	1	1	0	0	0	0	0	1	0	0	0	0	Low	1	0
1107	14	11	C	1	0	0	6000	1.5	1	P	0	1	0	0	1	0	0	0	0	0	0	0	Low	1	0
1107	15	11	P	0	0	1	2000	2	1	C	1	0	0	1	0	0	1	1	0	0	0	0	Low	1	0
1108	0	11	NA	0	0	0	NA	NA	4	NA	NA	NA	NA	NA	NA	NA	0	0	0	0	NA	0	NA	1	0
1108	1	11	C	1	0	0	10000	5.5	4	NA	NA	NA	NA	NA	NA	NA	0	0	0	0	NA	0	NA	1	0
1108	2	11	C	1	0	0	4000	4	3	C	1	0.5	0	0.5	0	0	0	0	0	0	0	0	Low	1	0
1108	3	11	C	1	0	0	3000	3	3	C	1	0.75	0	0.25	0	0	0	0	0	0	0	0	Low	1	0
1108	4	11	C	1	0	0	3000	3	3	C	1	0.6666666666666666	0	0.33333333333333337	0	0	0	0	0	0	0	0	Low	1	0
1108	5	11	C	1	0	0	9000	4.5	3	C	1	0.6666666666666666	0	0.33333333333333337	0	0	0	0	0	0	0	1	Low	1	0
1108	6	11	C	1	0	0	3000	3	3	C	1	0.6666666666666666	0	0.33333333333333337	0	0	0	0	0	0	0	0	Low	1	0
1108	7	11	C	1	0	0	3000	3	3	C	1	1	0	0	0	0	0	0	0	0	0	0	Low	1	0
1108	8	11	C	1	0	0	3000	3	4	C	1	0.6666666666666666	0	0.33333333333333337	0	0	0	0	0	0	0	1	Low	1	0
1108	9	11	C	1	0	0	12000	7.5	4	C	1	1	0	0	0	0	0	0	0	0	0	0	Low	1	0
1108	10	11	C	1	0	0	3000	3	3	C	1	0.5	0	0.5	0	0	0	0	0	0	0	1	Low	1	0
1108	11	11	C	1	0	0	2000	2	3	C	1	0.5	0	0.5	0	0	0	0	0	0	0	0	Low	1	0
1108	12	11	C	1	0	0	2000	2	4	C	1	1	0	0	0	0	0	0	0	0	0	1	Low	1	0
1108	13	11	C	1	0	0	2000	2	4	C	1	1	0	0	0	0	0	0	0	0	0	0	Low	1	0
1108	14	11	C	1	0	0	7000	2.5	4	C	1	1	0	0	0	0	0	0	0	0	0	0	Low	1	0
1108	15	11	C	1	0	0	3000	3	4	C	1	0.75	0	0.25	0	0	0	0	0	0	0	0	Low	1	0
1109	0	11	NA	0	0	0	NA	NA	4	NA	NA	NA	NA	NA	NA	NA	0	0	0	0	NA	0	NA	0	0
1109	1	11	C	1	0	0	8000	3.5	5	NA	NA	NA	NA	NA	NA	NA	0	0	0	0	NA	1	NA	0	0
1109	2	11	C	1	0	0	2000	2	5	C	1	0.75	0	0.25	0	0	0	0	0	0	0	0	Low	0	0
1109	3	11	C	1	0	0	4000	4	5	C	1	0.8	0	0.2	0	0	0	0	0	0	0	0	Low	0	0
1109	4	11	C	1	0	0	3000	3	5	C	1	0.6	0	0.2	0	0.2	0	0	0	0	1	0	High	0	0
1109	5	11	C	1	0	0	3000	3	5	C	1	0.8	0	0.2	0	0	0	0	0	0	0	1	Low	0	0
1109	6	11	C	1	0	0	3000	3	5	C	1	0.6	0	0.2	0	0.2	0	0	0	0	1	0	High	0	0
1109	7	11	C	1	0	0	3000	3	6	C	1	0.8	0	0.2	0	0	0	0	0	0	0	1	Low	0	0
1109	8	11	C	1	0	0	3000	3	6	C	1	0.6	0	0.4	0	0	0	0	0	0	0	0	Low	0	0
1109	9	11	C	1	0	0	2000	2	6	C	1	0.6666666666666666	0	0.16666666666666669	0	0.16666666666666669	0	0	0	0	1	1	High	0	0
1109	10	11	C	1	0	0	4000	4	5	C	1	0.5	0	0.33333333333333337	0	0.16666666666666669	0	0	0	0	1	1	High	0	0
1109	11	11	C	1	0	0	2000	2	5	C	1	0.6	0	0.4	0	0	0	0	0	0	0	0	Low	0	0
1109	12	11	C	1	0	0	2000	2	5	C	1	0.6	0	0.4	0	0	0	0	0	0	0	0	Low	0	0
1109	13	11	C	1	0	0	1000	1	5	C	1	0.8	0	0.2	0	0	0	0	0	0	0	1	Low	0	0
1109	14	11	C	1	0	0	3000	3	5	C	1	0.8	0	0.2	0	0	0	0	0	0	0	0	Low	0	0
1109	15	11	C	1	0	0	2000	2	5	C	1	0.6	0	0.4	0	0	0	0	0	0	0	0	Low	0	0
1111	0	11	NA	0	0	0	NA	NA	1	NA	NA	NA	NA	NA	NA	NA	0	0	0	0	NA	0	NA	0	0
1111	1	11	C	1	0	0	8000	3.5	1	NA	NA	NA	NA	NA	NA	NA	0	0	0	0	NA	0	NA	0	0
1111	2	11	P	0	0	1	7000	2.5	1	C	1	0	0	1	0	0	1	1	0	0	0	1	Low	0	0
1111	3	11	P	0	0	1	3000	3	NA	P	0	0	0	1	1	0	1	1	0	0	0	1	Low	0	0
1111	4	11	NA	0	0	0	NA	NA	NA	P	0	0	0	1	1	0	0	0	0	0	0	1	Low	0	0
1111	5	11	NA	0	0	0	NA	NA	NA	NA	0	NA	0	NA	0	NA	0	0	0	0	NA	1	NA	0	0
1111	6	11	NA	0	0	0	NA	NA	NA	NA	0	NA	0	NA	0	NA	0	0	0	0	NA	1	NA	0	0
1111	7	11	NA	0	0	0	NA	NA	1	NA	0	NA	0	NA	0	NA	0	0	0	0	NA	1	NA	0	0
1111	8	11	P	0	0	1	42000	37.5	2	NA	0	NA	0	NA	0	NA	NA	1	NA	0	NA	1	NA	0	0
1111	9	11	P	0	0	1	6000	1.5	2	P	0	1	0	0	1	0	0	1	0	0	0	1	Low	0	0
1112	0	11	NA	0	0	0	NA	NA	2	NA	NA	NA	NA	NA	NA	NA	0	0	0	0	NA	0	NA	1	0
1112	1	11	D	0	1	0	9000	4.5	2	NA	NA	NA	NA	NA	NA	NA	0	0	0	0	NA	0	NA	1	0
1112	2	11	C	1	0	0	5000	0.5	2	D	0	1	1	0	0	0	0	0	0	0	0	0	Low	1	0
1112	3	11	D	0	1	0	9000	4.5	2	C	1	1	0	0	0	0	0	0	0	0	0	1	Low	1	0
1112	4	11	D	0	1	0	5000	0.5	2	D	0	1	1	0	0	0	0	0	0	0	0	1	Low	1	0
1112	5	11	D	0	1	0	5000	0.5	1	D	0	1	1	0	0	0	0	0	0	0	0	0	Low	1	0
1112	6	11	D	0	1	0	21000	16.5	2	D	0	1	1	0	0	0	0	0	0	0	0	1	Low	1	0
1112	7	11	D	0	1	0	4000	4	2	D	0	1	1	0	0	0	0	0	0	0	0	0	Low	1	0
1112	8	11	C	1	0	0	8000	3.5	3	D	0	0.5	1	0	0	0.5	0	0	0	0	1	1	High	1	0
1112	9	11	D	0	1	0	4000	4	3	C	1	0.5	0	0.5	0	0	0	0	0	0	0	0	Low	1	0
1112	10	11	D	0	1	0	5000	0.5	2	D	0	1	1	0	0	0	0	0	0	0	0	1	Low	1	0
1112	11	11	D	0	1	0	9000	4.5	2	D	0	1	1	0	0	0	0	0	0	0	0	1	Low	1	0
1112	12	11	D	0	1	0	2000	2	2	D	0	0.5	1	0.5	0	0	0	0	0	0	0	1	Low	1	0
1112	13	11	D	0	1	0	2000	2	2	D	0	1	1	0	0	0	0	0	0	0	0	0	Low	1	0
1112	14	11	D	0	1	0	2000	2	2	D	0	1	1	0	0	0	0	0	0	0	0	0	Low	1	0
1112	15	11	D	0	1	0	2000	2	2	D	0	1	1	0	0	0	0	0	0	0	0	0	Low	1	0
1201	0	12	NA	0	0	0	NA	NA	6	NA	NA	NA	NA	NA	NA	NA	0	0	0	0	NA	0	NA	1	0
1201	1	12	C	1	0	0	4000	4	5	NA	NA	NA	NA	NA	NA	NA	0	0	0	0	NA	0	NA	1	0
1201	2	12	D	0	1	0	11000	6.5	6	C	1	0.4	0	0.6	0	0	0	0	0	0	0	1	Low	1	0
1201	3	12	C	1	0	0	2000	2	9	D	0	0.6	1	0.2	0	0.2	0	0	0	0	1	1	High	1	0
1201	4	12	C	1	0	0	1000	1	10	C	1	0.5	0	0.5	0	0	0	0	0	0	0	1	Low	1	0
1201	5	12	C	1	0	0	2000	2	10	C	1	0.7777777777777778	0	0.2222222222222222	0	0	0	0	0	0	0	1	Low	1	0
1201	6	12	D	0	1	0	6000	1.5	10	C	1	0.7777777777777778	0	0.2222222222222222	0	0	0	0	0	0	0	0	Low	1	0
1201	7	12	C	1	0	0	3000	3	11	D	0	0.7	1	0.3	0	0	0	0	0	0	0	1	Low	1	0
1201	8	12	D	0	1	0	10000	5.5	9	C	1	0.7	0	0.3	0	0	0	0	0	0	0	1	Low	1	0
1201	9	12	D	0	1	0	8000	3.5	8	D	0	0.8181818181818182	1	0.0909090909090909	0	0.0909090909090909	0	0	0	0	1	1	High	1	0
1201	10	12	C	1	0	0	12000	7.5	10	D	0	0.5555555555555556	1	0.4444444444444444	0	0	0	0	0	0	0	1	Low	1	0
1201	11	12	D	0	1	0	2000	2	8	C	1	0.75	0	0.25	0	0	0	0	0	0	0	0	Low	1	0
1201	12	12	C	1	0	0	10000	5.5	8	D	0	0.7	1	0.3	0	0	0	0	0	0	0	1	Low	1	0
1201	13	12	D	0	1	0	18000	13.5	7	C	1	0.5	0	0.375	0	0.125	0	0	0	0	1	1	High	1	0
1201	14	12	C	1	0	0	2000	2	6	D	0	0.75	1	0.25	0	0	0	0	0	0	0	1	Low	1	0
1201	15	12	C	1	0	0	10000	5.5	6	C	1	0.8333333333333334	0	0.16666666666666666	0	0	0	0	0	0	0	0	Low	1	0
1202	0	12	NA	0	0	0	NA	NA	8	NA	NA	NA	NA	NA	NA	NA	0	0	0	0	NA	0	NA	1	0
1202	1	12	D	0	1	0	9000	4.5	7	NA	NA	NA	NA	NA	NA	NA	0	0	0	0	NA	1	NA	1	0
1202	2	12	C	1	0	0	6000	1.5	9	D	0	0.5	1	0.5	0	0	0	0	0	0	0	1	Low	1	0
1202	3	12	C	1	0	0	6000	1.5	9	C	1	0.5714285714285714	0	0.2857142857142857	0	0.14285714285714288	0	0	0	0	1	1	High	1	0
1202	4	12	C	1	0	0	8000	3.5	11	C	1	0.5555555555555556	0	0.4444444444444444	0	0	0	0	0	0	0	1	Low	1	0
1202	5	12	C	1	0	0	3000	3	8	C	1	0.7777777777777778	0	0.2222222222222222	0	0	0	0	0	0	0	1	Low	1	0
1202	6	12	C	1	0	0	4000	4	8	C	1	0.8	0	0.2	0	0	0	0	0	0	0	0	Low	1	0
1202	7	12	C	1	0	0	3000	3	6	C	1	0.75	0	0.25	0	0	0	0	0	0	0	1	Low	1	0
1202	8	12	C	1	0	0	6000	1.5	9	C	1	0.75	0	0.25	0	0	0	0	0	0	0	1	Low	1	0
1202	9	12	C	1	0	0	6000	1.5	9	C	1	1	0	0	0	0	0	0	0	0	0	1	Low	1	0
1202	10	12	C	1	0	0	4000	4	10	C	1	0.6666666666666666	0	0.33333333333333337	0	0	0	0	0	0	0	1	Low	1	0
1202	11	12	C	1	0	0	3000	3	9	C	1	0.8888888888888888	0	0.11111111111111108	0	0	0	0	0	0	0	1	Low	1	0
1202	12	12	C	1	0	0	18000	13.5	9	C	1	0.7	0	0.3	0	0	0	0	0	0	0	0	Low	1	0
1202	13	12	C	1	0	0	4000	4	8	C	1	0.7777777777777778	0	0.11111111111111108	0	0.11111111111111108	0	0	0	0	1	1	High	1	0
1203	0	12	NA	0	0	0	NA	NA	7	NA	NA	NA	NA	NA	NA	NA	0	0	0	0	NA	0	NA	1	0
1203	1	12	C	1	0	0	7000	2.5	8	NA	NA	NA	NA	NA	NA	NA	0	0	0	0	NA	1	NA	1	0
1203	2	12	C	1	0	0	6000	1.5	11	C	1	0.5714285714285714	0	0.42857142857142855	0	0	0	0	0	0	0	1	Low	1	0
1203	3	12	C	1	0	0	3000	3	7	C	1	0.5	0	0.375	0	0.125	0	0	0	0	1	1	High	1	0
1203	4	12	C	1	0	0	4000	4	7	C	1	0.5454545454545454	0	0.4545454545454546	0	0	0	0	0	0	0	1	Low	1	0
1203	5	12	C	1	0	0	11000	6.5	11	C	1	0.7142857142857143	0	0.2857142857142857	0	0	0	0	0	0	0	1	Low	1	0
1203	6	12	C	1	0	0	3000	3	11	C	1	0.7142857142857143	0	0.2857142857142857	0	0	0	0	0	0	0	0	Low	1	0
1203	7	12	C	1	0	0	6000	1.5	10	C	1	0.8181818181818182	0	0.1818181818181818	0	0	0	0	0	0	0	1	Low	1	0
1203	8	12	C	1	0	0	8000	3.5	8	C	1	0.7272727272727273	0	0.2727272727272727	0	0	0	0	0	0	0	1	Low	1	0
1203	9	12	C	1	0	0	8000	3.5	6	C	1	0.9	0	0.10000000000000002	0	0	0	0	0	0	0	0	Low	1	0
1203	10	12	C	1	0	0	4000	4	7	C	1	0.75	0	0.25	0	0	0	0	0	0	0	1	Low	1	0
1203	11	12	C	1	0	0	5000	0.5	7	C	1	0.8333333333333334	0	0.16666666666666669	0	0	0	0	0	0	0	1	Low	1	0
1203	12	12	C	1	0	0	12000	7.5	7	C	1	0.7142857142857143	0	0.2857142857142857	0	0	0	0	0	0	0	1	Low	1	0
1203	13	12	C	1	0	0	4000	4	8	C	1	0.7142857142857143	0	0.2857142857142857	0	0	0	0	0	0	0	1	Low	1	0
1203	14	12	C	1	0	0	3000	3	6	C	1	0.8571428571428571	0	0.14285714285714288	0	0	0	0	0	0	0	1	Low	1	0
1203	15	12	C	1	0	0	2000	2	6	C	1	0.8571428571428571	0	0.14285714285714288	0	0	0	0	0	0	0	0	Low	1	0
1204	0	12	NA	0	0	0	NA	NA	5	NA	NA	NA	NA	NA	NA	NA	0	0	0	0	NA	0	NA	0	0
1204	1	12	D	0	1	0	6000	1.5	6	NA	NA	NA	NA	NA	NA	NA	0	0	0	0	NA	1	NA	0	0
1204	2	12	D	0	1	0	5000	0.5	8	D	0	0.6	1	0.4	0	0	0	0	0	0	0	1	Low	0	0
1204	3	12	D	0	1	0	3000	3	8	D	0	1	1	0	0	0	0	0	0	0	0	1	Low	0	0
1204	4	12	D	0	1	0	4000	4	7	D	0	0.875	1	0.125	0	0	0	0	0	0	0	0	Low	0	0
1204	5	12	D	0	1	0	9000	4.5	7	D	0	1	1	0	0	0	0	0	0	0	0	1	Low	0	0
1204	6	12	D	0	1	0	37000	32.5	5	D	0	1	1	0	0	0	0	0	0	0	0	1	Low	0	0
1204	7	12	D	0	1	0	3000	3	4	D	0	0.8571428571428571	1	0.14285714285714288	0	0	0	0	0	0	0	1	Low	0	0
1204	8	12	D	0	1	0	3000	3	2	D	0	1	1	0	0	0	0	0	0	0	0	1	Low	0	0
1204	9	12	D	0	1	0	3000	3	3	D	0	0.75	1	0	0	0.25	0	0	0	0	1	1	High	0	0
1204	10	12	D	0	1	0	2000	2	4	D	0	1	1	0	0	0	0	0	0	0	0	1	Low	0	0
1204	11	12	D	0	1	0	28000	23.5	4	D	0	1	1	0	0	0	0	0	0	0	0	1	Low	0	0
1204	12	12	D	0	1	0	3000	3	4	D	0	0.75	1	0.25	0	0	0	0	0	0	0	1	Low	0	0
1204	13	12	D	0	1	0	2000	2	4	D	0	0.75	1	0	0	0.25	0	0	0	0	1	0	High	0	0
1204	14	12	D	0	1	0	22000	17.5	3	D	0	0.75	1	0.25	0	0	0	0	0	0	0	0	Low	0	0
1204	15	12	D	0	1	0	3000	3	2	D	0	1	1	0	0	0	0	0	0	0	0	0	Low	0	0
1205	0	12	NA	0	0	0	NA	NA	3	NA	NA	NA	NA	NA	NA	NA	0	0	0	0	NA	0	NA	1	0
1205	1	12	C	1	0	0	5000	0.5	3	NA	NA	NA	NA	NA	NA	NA	0	0	0	0	NA	1	NA	1	0
1205	2	12	C	1	0	0	5000	0.5	4	C	1	0.6666666666666666	0	0.33333333333333337	0	0	0	0	0	0	0	1	Low	1	0
1205	3	12	C	1	0	0	5000	0.5	3	C	1	1	0	0	0	0	0	0	0	0	0	0	Low	1	0
1205	4	12	C	1	0	0	5000	0.5	5	C	1	1	0	0	0	0	0	0	0	0	0	1	Low	1	0
1205	5	12	C	1	0	0	5000	0.5	6	C	1	1	0	0	0	0	0	0	0	0	0	1	Low	1	0
1205	6	12	C	1	0	0	3000	3	5	C	1	1	0	0	0	0	0	0	0	0	0	0	Low	1	0
1205	7	12	C	1	0	0	9000	4.5	6	C	1	0.8333333333333334	0	0.16666666666666669	0	0	0	0	0	0	0	1	Low	1	0
1205	8	12	C	1	0	0	4000	4	7	C	1	1	0	0	0	0	0	0	0	0	0	1	Low	1	0
1205	9	12	C	1	0	0	6000	1.5	7	C	1	0.8333333333333334	0	0.16666666666666669	0	0	0	0	0	0	0	1	Low	1	0
1205	10	12	C	1	0	0	5000	0.5	7	C	1	0.7142857142857143	0	0.28571428571428575	0	0	0	0	0	0	0	0	Low	1	0
1205	11	12	C	1	0	0	4000	4	8	C	1	1	0	0	0	0	0	0	0	0	0	1	Low	1	0
1205	12	12	C	1	0	0	6000	1.5	8	C	1	0.7142857142857143	0	0.28571428571428575	0	0	0	0	0	0	0	0	Low	1	0
1205	13	12	C	1	0	0	3000	3	7	C	1	1	0	0	0	0	0	0	0	0	0	1	Low	1	0
1205	14	12	C	1	0	0	7000	2.5	6	C	1	0.75	0	0.25	0	0	0	0	0	0	0	1	Low	1	0
1205	15	12	C	1	0	0	6000	1.5	7	C	1	1	0	0	0	0	0	0	0	0	0	1	Low	1	0
1206	0	12	NA	0	0	0	NA	NA	5	NA	NA	NA	NA	NA	NA	NA	0	0	0	0	NA	0	NA	0	0
1206	1	12	D	0	1	0	4000	4	6	NA	NA	NA	NA	NA	NA	NA	0	0	0	0	NA	1	NA	0	0
1206	2	12	D	0	1	0	4000	4	5	D	0	0.6	1	0.4	0	0	0	0	0	0	0	1	Low	0	0
1206	3	12	D	0	1	0	2000	2	3	D	0	0.8333333333333334	1	0.16666666666666669	0	0	0	0	0	0	0	1	Low	0	0
1206	4	12	D	0	1	0	3000	3	5	D	0	0.8	1	0.2	0	0	0	0	0	0	0	1	Low	0	0
1206	5	12	D	0	1	0	2000	2	6	D	0	0.6666666666666666	1	0.33333333333333337	0	0	0	0	0	0	0	1	Low	0	0
1206	6	12	D	0	1	0	2000	2	6	D	0	0.8	1	0.2	0	0	0	0	0	0	0	1	Low	0	0
1206	7	12	D	0	1	0	3000	3	6	D	0	0.6666666666666666	1	0.33333333333333337	0	0	0	0	0	0	0	1	Low	0	0
1206	8	12	D	0	1	0	4000	4	8	D	0	0.6666666666666666	1	0.33333333333333337	0	0	0	0	0	0	0	1	Low	0	0
1206	9	12	D	0	1	0	50000	45.5	6	D	0	0.8333333333333334	1	0.16666666666666669	0	0	0	0	0	0	0	1	Low	0	0
1206	10	12	D	0	1	0	15000	10.5	4	D	0	0.375	1	0.625	0	0	0	0	0	0	0	1	Low	0	0
1206	11	12	D	0	1	0	34000	29.5	5	D	0	0.6666666666666666	1	0.33333333333333337	0	0	0	0	0	0	0	1	Low	0	0
1206	12	12	D	0	1	0	29000	24.5	5	D	0	0.75	1	0.25	0	0	0	0	0	0	0	1	Low	0	0
1206	13	12	D	0	1	0	42000	37.5	8	D	0	0.6	1	0.2	0	0.2	0	0	0	0	1	1	High	0	0
1206	14	12	D	0	1	0	11000	6.5	6	D	0	0.6	1	0.4	0	0	0	0	0	0	0	1	Low	0	0
1206	15	12	D	0	1	0	3000	3	3	D	0	0.5	1	0.5	0	0	0	0	0	0	0	1	Low	0	0
1207	0	12	NA	0	0	0	NA	NA	6	NA	NA	NA	NA	NA	NA	NA	0	0	0	0	NA	0	NA	1	0
1207	1	12	C	1	0	0	4000	4	5	NA	NA	NA	NA	NA	NA	NA	0	0	0	0	NA	0	NA	1	0
1207	2	12	C	1	0	0	4000	4	8	C	1	0.5	0	0.5	0	0	0	0	0	0	0	1	Low	1	0
1207	3	12	C	1	0	0	2000	2	8	C	1	0.6	0	0.2	0	0.2	0	0	0	0	1	1	High	1	0
1207	4	12	C	1	0	0	4000	4	9	C	1	0.75	0	0.25	0	0	0	0	0	0	0	1	Low	1	0
1207	5	12	C	1	0	0	5000	0.5	9	C	1	0.875	0	0.125	0	0	0	0	0	0	0	1	Low	1	0
1207	6	12	C	1	0	0	3000	3	8	C	1	0.875	0	0.125	0	0	0	0	0	0	0	0	Low	1	0
1207	7	12	C	1	0	0	3000	3	9	C	1	0.7777777777777778	0	0.22222222222222215	0	0	0	0	0	0	0	1	Low	1	0
1207	8	12	C	1	0	0	4000	4	10	C	1	0.75	0	0.25	0	0	0	0	0	0	0	1	Low	1	0
1207	9	12	D	0	1	0	16000	11.5	8	C	1	0.6666666666666666	0	0.22222222222222215	0	0.1111111111111111	0	0	0	0	1	1	High	1	0
1207	10	12	C	1	0	0	3000	3	11	D	0	0.7	1	0.3	0	0	0	0	0	0	0	1	Low	1	0
1207	11	12	D	0	1	0	3000	3	9	C	1	1	0	0	0	0	0	0	0	0	0	1	Low	1	0
1207	12	12	C	1	0	0	3000	3	10	D	0	0.8181818181818182	1	0.1818181818181818	0	0	0	0	0	0	0	1	Low	1	0
1207	13	12	D	0	1	0	14000	9.5	10	C	1	0.6666666666666666	0	0.2222222222222222	0	0.11111111111111108	0	0	0	0	1	1	High	1	0
1208	0	12	NA	0	0	0	NA	NA	8	NA	NA	NA	NA	NA	NA	NA	0	0	0	0	NA	0	NA	0	0
1208	1	12	C	1	0	0	3000	3	7	NA	NA	NA	NA	NA	NA	NA	0	0	0	0	NA	1	NA	0	0
1208	2	12	C	1	0	0	3000	3	7	C	1	0.5714285714285714	0	0.42857142857142855	0	0	0	0	0	0	0	0	Low	0	0
1208	3	12	C	1	0	0	2000	2	8	C	1	0.7142857142857143	0	0.14285714285714288	0	0.14285714285714288	0	0	0	0	1	1	High	0	0
1208	4	12	C	1	0	0	12000	7.5	10	C	1	0.5714285714285714	0	0.42857142857142855	0	0	0	0	0	0	0	1	Low	0	0
1208	5	12	C	1	0	0	7000	2.5	10	C	1	0.875	0	0.125	0	0	0	0	0	0	0	1	Low	0	0
1208	6	12	C	1	0	0	28000	23.5	9	C	1	0.9	0	0.10000000000000002	0	0	0	0	0	0	0	1	Low	0	0
1208	7	12	C	1	0	0	2000	2	11	C	1	0.6	0	0.4	0	0	0	0	0	0	0	1	Low	0	0
1208	8	12	C	1	0	0	2000	2	8	C	1	0.7777777777777778	0	0.2222222222222222	0	0	0	0	0	0	0	1	Low	0	0
1208	9	12	C	1	0	0	20000	15.5	8	C	1	0.7272727272727273	0	0.1818181818181818	0	0.0909090909090909	0	0	0	0	1	0	High	0	0
1208	10	12	C	1	0	0	2000	2	8	C	1	0.625	0	0.375	0	0	0	0	0	0	0	0	Low	0	0
1208	11	12	C	1	0	0	17000	12.5	10	C	1	0.875	0	0.125	0	0	0	0	0	0	0	1	Low	0	0
1208	12	12	C	1	0	0	2000	2	10	C	1	0.75	0	0.25	0	0	0	0	0	0	0	0	Low	0	0
1208	13	12	C	1	0	0	2000	2	10	C	1	0.8	0	0.2	0	0	0	0	0	0	0	0	Low	0	0
1208	14	12	C	1	0	0	1000	1	7	C	1	0.8	0	0.2	0	0	0	0	0	0	0	1	Low	0	0
1208	15	12	C	1	0	0	31000	26.5	7	C	1	0.875	0	0.125	0	0	0	0	0	0	0	0	Low	0	0
1209	0	12	NA	0	0	0	NA	NA	6	NA	NA	NA	NA	NA	NA	NA	0	0	0	0	NA	0	NA	1	0
1209	1	12	D	0	1	0	13000	8.5	5	NA	NA	NA	NA	NA	NA	NA	0	0	0	0	NA	1	NA	1	0
1209	2	12	C	1	0	0	27000	22.5	10	D	0	0.33333333333333337	1	0.6666666666666666	0	0	0	0	0	0	0	1	Low	1	0
1209	3	12	C	1	0	0	35000	30.5	10	C	1	0.2	0	0.8	0	0	0	0	0	0	0	1	Low	1	0
1209	4	12	C	1	0	0	27000	22.5	9	C	1	0.6	0	0.4	0	0	0	0	0	0	0	1	Low	1	0
1210	0	12	NA	0	0	0	NA	NA	6	NA	NA	NA	NA	NA	NA	NA	0	0	0	0	NA	0	NA	1	0
1210	1	12	C	1	0	0	12000	7.5	5	NA	NA	NA	NA	NA	NA	NA	0	0	0	0	NA	1	NA	1	0
1210	2	12	C	1	0	0	6000	1.5	6	C	1	0.5	0	0.5	0	0	0	0	0	0	0	1	Low	1	0
1210	3	12	C	1	0	0	7000	2.5	7	C	1	0.8	0	0.2	0	0	0	0	0	0	0	1	Low	1	0
1210	4	12	C	1	0	0	2000	2	8	C	1	0.8333333333333334	0	0.16666666666666669	0	0	0	0	0	0	0	1	Low	1	0
1210	5	12	C	1	0	0	3000	3	9	C	1	0.7142857142857143	0	0.2857142857142857	0	0	0	0	0	0	0	1	Low	1	0
1210	6	12	C	1	0	0	5000	0.5	9	C	1	0.7142857142857143	0	0.2857142857142857	0	0	0	0	0	0	0	0	Low	1	0
1210	7	12	C	1	0	0	5000	0.5	8	C	1	0.7777777777777778	0	0.2222222222222222	0	0	0	0	0	0	0	1	Low	1	0
1210	8	12	C	1	0	0	3000	3	9	C	1	0.7777777777777778	0	0.2222222222222222	0	0	0	0	0	0	0	1	Low	1	0
1210	9	12	C	1	0	0	8000	3.5	10	C	1	0.75	0	0.25	0	0	0	0	0	0	0	1	Low	1	0
1210	10	12	C	1	0	0	4000	4	11	C	1	0.6666666666666666	0	0.33333333333333337	0	0	0	0	0	0	0	1	Low	1	0
1210	11	12	C	1	0	0	8000	3.5	11	C	1	0.9	0	0.10000000000000002	0	0	0	0	0	0	0	0	Low	1	0
1210	12	12	C	1	0	0	3000	3	11	C	1	0.7272727272727273	0	0.2727272727272727	0	0	0	0	0	0	0	0	Low	1	0
1210	13	12	C	1	0	0	3000	3	11	C	1	0.8181818181818181	0	0.18181818181818177	0	0	0	0	0	0	0	1	Low	1	0
1210	14	12	C	1	0	0	7000	2.5	9	C	1	0.7272727272727273	0	0.2727272727272727	0	0	0	0	0	0	0	0	Low	1	0
1210	15	12	C	1	0	0	7000	2.5	9	C	1	0.8888888888888888	0	0.11111111111111108	0	0	0	0	0	0	0	0	Low	1	0
1211	0	12	NA	0	0	0	NA	NA	4	NA	NA	NA	NA	NA	NA	NA	0	0	0	0	NA	0	NA	0	0
1211	1	12	D	0	1	0	2000	2	5	NA	NA	NA	NA	NA	NA	NA	0	0	0	0	NA	1	NA	0	0
1211	2	12	D	0	1	0	24000	19.5	4	D	0	1	1	0	0	0	0	0	0	0	0	1	Low	0	0
1211	3	12	D	0	1	0	3000	3	5	D	0	0.6	1	0.4	0	0	0	0	0	0	0	1	Low	0	0
1211	4	12	D	0	1	0	6000	1.5	3	D	0	0.5	1	0.5	0	0	0	0	0	0	0	0	Low	0	0
1211	5	12	D	0	1	0	2000	2	4	D	0	0.8	1	0.2	0	0	0	0	0	0	0	1	Low	0	0
1211	6	12	D	0	1	0	8000	3.5	3	D	0	1	1	0	0	0	0	0	0	0	0	1	Low	0	0
1211	7	12	D	0	1	0	5000	0.5	4	D	0	0.5	1	0.5	0	0	0	0	0	0	0	1	Low	0	0
1211	8	12	D	0	1	0	9000	4.5	4	D	0	1	1	0	0	0	0	0	0	0	0	0	Low	0	0
1211	9	12	D	0	1	0	4000	4	4	D	0	0.5	1	0.25	0	0.25	0	0	0	0	1	1	High	0	0
1211	10	12	D	0	1	0	3000	3	4	D	0	0.75	1	0.25	0	0	0	0	0	0	0	1	Low	0	0
1211	11	12	D	0	1	0	8000	3.5	4	D	0	0.75	1	0.25	0	0	0	0	0	0	0	1	Low	0	0
1211	12	12	D	0	1	0	5000	0.5	5	D	0	0.75	1	0.25	0	0	0	0	0	0	0	1	Low	0	0
1211	13	12	D	0	1	0	4000	4	5	D	0	0.5	1	0.25	0	0.25	0	0	0	0	1	1	High	0	0
1211	14	12	D	0	1	0	4000	4	5	D	0	0.6	1	0.4	0	0	0	0	0	0	0	0	Low	0	0
1211	15	12	D	0	1	0	4000	4	5	D	0	0.6	1	0.4	0	0	0	0	0	0	0	0	Low	0	0
1212	0	12	NA	0	0	0	NA	NA	9	NA	NA	NA	NA	NA	NA	NA	0	0	0	0	NA	0	NA	1	0
1212	1	12	C	1	0	0	17000	12.5	12	NA	NA	NA	NA	NA	NA	NA	0	0	0	0	NA	1	NA	1	0
1212	2	12	C	1	0	0	4000	4	13	C	1	0.6666666666666666	0	0.33333333333333337	0	0	0	0	0	0	0	1	Low	1	0
1212	3	12	D	0	1	0	13000	8.5	12	C	1	0.5833333333333333	0	0.33333333333333337	0	0.08333333333333333	0	0	0	0	1	1	High	1	0
1212	4	12	C	1	0	0	4000	4	12	D	0	0.6923076923076923	1	0.3076923076923077	0	0	0	0	0	0	0	1	Low	1	0
1212	5	12	C	1	0	0	8000	3.5	10	C	1	0.6666666666666666	0	0.33333333333333337	0	0	0	0	0	0	0	1	Low	1	0
1212	6	12	D	0	1	0	8000	3.5	7	C	1	0.7272727272727273	0	0.2727272727272727	0	0	0	0	0	0	0	0	Low	1	0
1212	7	12	C	1	0	0	15000	10.5	7	D	0	0.6	1	0.4	0	0	0	0	0	0	0	1	Low	1	0
1212	8	12	C	1	0	0	4000	4	8	C	1	0.7142857142857143	0	0.2857142857142857	0	0	0	0	0	0	0	1	Low	1	0
1212	9	12	C	1	0	0	14000	9.5	9	C	1	0.5714285714285714	0	0.2857142857142857	0	0.14285714285714288	0	0	0	0	1	1	High	1	0
1212	10	12	C	1	0	0	9000	4.5	8	C	1	0.375	0	0.625	0	0	0	0	0	0	0	1	Low	1	0
1212	11	12	C	1	0	0	6000	1.5	9	C	1	0.7777777777777778	0	0.2222222222222222	0	0	0	0	0	0	0	1	Low	1	0
1212	12	12	D	0	1	0	3000	3	5	C	1	0.625	0	0.375	0	0	0	0	0	0	0	1	Low	1	0
1212	13	12	C	1	0	0	4000	4	6	D	0	0.7777777777777778	1	0.1111111111111111	0	0.11111111111111108	0	0	0	0	1	1	High	1	0
1212	14	12	C	1	0	0	8000	3.5	4	C	1	0.6	0	0.4	0	0	0	0	0	0	0	1	Low	1	0
1212	15	12	C	1	0	0	3000	3	5	C	1	0.8	0	0.2	0	0	0	0	0	0	0	1	Low	1	0
1213	0	12	NA	0	0	0	NA	NA	6	NA	NA	NA	NA	NA	NA	NA	0	0	0	0	NA	0	NA	1	0
1213	1	12	C	1	0	0	42000	37.5	7	NA	NA	NA	NA	NA	NA	NA	0	0	0	0	NA	1	NA	1	0
1213	2	12	C	1	0	0	15000	10.5	10	C	1	0.5	0	0.5	0	0	0	0	0	0	0	1	Low	1	0
1213	3	12	C	1	0	0	20000	15.5	11	C	1	0.7142857142857143	0	0.2857142857142857	0	0	0	0	0	0	0	1	Low	1	0
1213	4	12	C	1	0	0	12000	7.5	13	C	1	0.7	0	0.3	0	0	0	0	0	0	0	1	Low	1	0
1213	5	12	C	1	0	0	15000	10.5	13	C	1	0.7272727272727273	0	0.2727272727272727	0	0	0	0	0	0	0	1	Low	1	0
1213	6	12	C	1	0	0	23000	18.5	12	C	1	0.6666666666666666	0	0.33333333333333337	0	0	0	0	0	0	0	1	Low	1	0
1213	7	12	C	1	0	0	9000	4.5	12	C	1	0.6923076923076923	0	0.3076923076923077	0	0	0	0	0	0	0	1	Low	1	0
1213	8	12	C	1	0	0	78000	73.5	11	C	1	0.5833333333333334	0	0.41666666666666663	0	0	0	0	0	0	0	1	Low	1	0
1213	9	12	C	1	0	0	13000	8.5	8	C	1	0.5833333333333334	0	0.33333333333333337	0	0.08333333333333331	0	0	0	0	1	1	High	1	0
1213	10	12	C	1	0	0	4000	4	8	C	1	0.3636363636363637	0	0.6363636363636364	0	0	0	0	0	0	0	1	Low	1	0
1213	11	12	C	1	0	0	17000	12.5	8	C	1	0.5	0	0.5	0	0	0	0	0	0	0	0	Low	1	0
1213	12	12	C	1	0	0	8000	3.5	9	C	1	0.375	0	0.625	0	0	0	0	0	0	0	1	Low	1	0
1213	13	12	C	1	0	0	8000	3.5	11	C	1	0.5	0	0.5	0	0	0	0	0	0	0	1	Low	1	0
1213	14	12	C	1	0	0	20000	15.5	9	C	1	0.4444444444444444	0	0.5555555555555556	0	0	0	0	0	0	0	1	Low	1	0
1213	15	12	C	1	0	0	9000	4.5	10	C	1	0.6	0	0.4	0	0	0	0	0	0	0	1	Low	1	0
1214	0	12	NA	0	0	0	NA	NA	6	NA	NA	NA	NA	NA	NA	NA	0	0	0	0	NA	0	NA	1	0
1214	1	12	D	0	1	0	3000	3	6	NA	NA	NA	NA	NA	NA	NA	0	0	0	0	NA	1	NA	1	0
1214	2	12	D	0	1	0	23000	18.5	5	D	0	0.4	1	0.6	0	0	0	0	0	0	0	1	Low	1	0
1214	3	12	D	0	1	0	4000	4	4	D	0	0.33333333333333337	1	0.5	0	0.16666666666666669	0	0	0	0	1	0	High	1	0
1214	4	12	D	0	1	0	6000	1.5	2	D	0	0.6	1	0.4	0	0	0	0	0	0	0	1	Low	1	0
1214	5	12	D	0	1	0	3000	3	2	D	0	0.5	1	0.5	0	0	0	0	0	0	0	1	Low	1	0
1214	6	12	D	0	1	0	3000	3	2	D	0	1	1	0	0	0	0	0	0	0	0	1	Low	1	0
1214	7	12	D	0	1	0	7000	2.5	2	D	0	0	1	1	0	0	0	0	0	0	0	0	Low	1	0
1214	8	12	D	0	1	0	8000	3.5	3	D	0	1	1	0	0	0	0	0	0	0	0	1	Low	1	0
1214	9	12	D	0	1	0	5000	0.5	4	D	0	0	1	0.5	0	0.5	0	0	0	0	1	1	High	1	0
1214	10	12	D	0	1	0	2000	2	3	D	0	0.33333333333333337	1	0.6666666666666666	0	0	0	0	0	0	0	1	Low	1	0
1214	11	12	D	0	1	0	2000	2	2	D	0	0.5	1	0.5	0	0	0	0	0	0	0	1	Low	1	0
1214	12	12	D	0	1	0	5000	0.5	2	D	0	0.33333333333333337	1	0.6666666666666666	0	0	0	0	0	0	0	0	Low	1	0
1214	13	12	D	0	1	0	3000	3	4	D	0	0.5	1	0.5	0	0	0	0	0	0	0	1	Low	1	0
1214	14	12	D	0	1	0	3000	3	2	D	0	0	1	1	0	0	0	0	0	0	0	1	Low	1	0
1214	15	12	D	0	1	0	3000	3	2	D	0	0.25	1	0.75	0	0	0	0	0	0	0	0	Low	1	0
1216	0	12	NA	0	0	0	NA	NA	8	NA	NA	NA	NA	NA	NA	NA	0	0	0	0	NA	0	NA	1	0
1216	1	12	D	0	1	0	5000	0.5	8	NA	NA	NA	NA	NA	NA	NA	0	0	0	0	NA	0	NA	1	0
1216	2	12	P	0	0	1	5000	0.5	7	D	0	0.75	1	0.25	0	0	0	0	0	1	0	1	Low	1	0
1216	3	12	D	0	1	0	8000	3.5	8	P	0	0.75	0	0.25	1	0	0	0	0	0	0	1	Low	1	0
1216	4	12	C	1	0	0	11000	6.5	7	D	0	0.7142857142857143	1	0.28571428571428575	0	0	0	0	0	0	0	0	Low	1	0
1216	5	12	C	1	0	0	23000	18.5	7	C	1	0.75	0	0.25	0	0	0	0	0	0	0	1	Low	1	0
1216	6	12	D	0	1	0	22000	17.5	8	C	1	0.7142857142857143	0	0.2857142857142857	0	0	0	0	0	0	0	1	Low	1	0
1216	7	12	C	1	0	0	12000	7.5	11	D	0	0.42857142857142855	1	0.5714285714285714	0	0	0	0	0	0	0	1	Low	1	0
1216	8	12	P	0	0	1	48000	43.5	8	C	1	0.625	0	0.375	0	0	0	0	0	1	0	1	Low	1	0
1216	9	12	C	1	0	0	9000	4.5	7	P	0	0.6363636363636364	0	0.3636363636363637	1	0	0	0	0	0	0	1	Low	1	0
1216	10	12	C	1	0	0	39000	34.5	10	C	1	0.25	0	0.75	0	0	0	0	0	0	0	1	Low	1	0
1216	11	12	C	1	0	0	5000	0.5	10	C	1	0.2857142857142857	0	0.7142857142857143	0	0	0	0	0	0	0	1	Low	1	0
1216	12	12	P	0	0	1	10000	5.5	9	C	1	0.29999999999999993	0	0.7	0	0	1	1	0	0	0	1	Low	1	0
1216	13	12	C	1	0	0	10000	5.5	10	P	0	0.5	0	0.5	1	0	0	0	0	0	0	1	Low	1	0
1216	14	12	C	1	0	0	3000	3	7	C	1	0.33333333333333337	0	0.6666666666666666	0	0	0	0	0	0	0	1	Low	1	0
[truncated: 8,728 more rows]
