# Supplementary material for: Punishment is slower than cooperation or defection in online network games
Source: Sci Rep. 2024 Oct 3;14:23024. doi: 10.1038/s41598-024-72939-2 (PMC11449937; doi:10.1038/s41598-024-72939-2)
Supplement: Supplementary file 4 — Supplementary Information 4. [file 41598_2024_72939_MOESM4_ESM.csv]

superid	round	game	time_pressure	behavior	behavior_coop	behavior_defect	behavior_punish	behaviorTime_sec	degree	behavior_lag	behavior_coop_lag	local_rate_coop_lag	behavior_defect_lag	local_rate_defect_lag	behavior_punish_lag	local_rate_punish_lag	punish_type_NR	punish_type_IA	punish_type_CR	punish_type_U	rewired	initial_score_low
100	0	1	Minus	NA	0	0	0	NA	4	NA	NA	NA	NA	NA	NA	NA	0	0	0	0	0	1
100	1	1	Minus	C	1	0	0	3.009	6	NA	0	NA	0	NA	0	NA	0	0	0	0	1	1
100	2	1	Minus	C	1	0	0	2.552	7	C	1	0.75	0	0.25	0	0	0	0	0	0	1	1
100	3	1	Minus	C	1	0	0	2.64	7	C	1	0.33333333333333337	0	0.5	0	0.16666666666666666	0	0	0	0	1	1
100	4	1	Minus	C	1	0	0	3.472	8	C	1	0.5714285714285714	0	0.2857142857142857	0	0.14285714285714288	0	0	0	0	1	1
100	5	1	Minus	C	1	0	0	1.678	5	C	1	0.7142857142857143	0	0.2857142857142857	0	0	0	0	0	0	1	1
100	6	1	Minus	C	1	0	0	2.809	5	C	1	0.5	0	0.5	0	0	0	0	0	0	0	1
100	7	1	Minus	C	1	0	0	3.849	6	C	1	0.4	0	0.4	0	0.2	0	0	0	0	1	1
100	8	1	Minus	C	1	0	0	2.073	6	C	1	0.4	0	0.4	0	0.2	0	0	0	0	1	1
100	9	1	Minus	C	1	0	0	4.633	5	C	1	0.5	0	0.33333333333333337	0	0.16666666666666669	0	0	0	0	1	1
100	10	1	Minus	C	1	0	0	2.697	6	C	1	0.6666666666666666	0	0.33333333333333337	0	0	0	0	0	0	1	1
100	11	1	Minus	C	1	0	0	1.797	8	C	1	0.6	0	0.4	0	0	0	0	0	0	1	1
100	12	1	Minus	C	1	0	0	2.487	8	C	1	0.6666666666666666	0	0.33333333333333337	0	0	0	0	0	0	1	1
100	13	1	Minus	C	1	0	0	2.075	8	C	1	0.625	0	0.375	0	0	0	0	0	0	1	1
100	14	1	Minus	C	1	0	0	1.953	8	C	1	0.625	0	0.375	0	0	0	0	0	0	1	1
100	15	1	Minus	C	1	0	0	6.417	7	C	1	0.375	0	0.625	0	0	0	0	0	0	1	1
101	0	1	Minus	NA	0	0	0	NA	4	NA	NA	NA	NA	NA	NA	NA	0	0	0	0	0	1
101	1	1	Minus	C	1	0	0	2.767	3	NA	0	NA	0	NA	0	NA	0	0	0	0	1	1
101	2	1	Minus	D	0	1	0	6.769	7	C	1	0.25	0	0.5	0	0.25	0	0	0	0	1	1
101	3	1	Minus	C	1	0	0	2.858	6	D	0	0.33333333333333337	1	0.33333333333333337	0	0.33333333333333337	0	0	0	0	1	1
101	4	1	Minus	C	1	0	0	2.52	3	C	1	0.5714285714285714	0	0.42857142857142855	0	0	0	0	0	0	1	1
101	5	1	Minus	C	1	0	0	4.976	7	C	1	0.6666666666666666	0	0.33333333333333337	0	0	0	0	0	0	1	1
101	6	1	Minus	C	1	0	0	1.969	7	C	1	0.33333333333333337	0	0.6666666666666666	0	0	0	0	0	0	1	1
101	7	1	Minus	C	1	0	0	3.129	9	C	1	0.42857142857142855	0	0.5714285714285714	0	0	0	0	0	0	1	1
101	8	1	Minus	C	1	0	0	2.289	9	C	1	0.2857142857142857	0	0.7142857142857143	0	0	0	0	0	0	1	1
101	9	1	Minus	C	1	0	0	4.22	8	C	1	0.4444444444444444	0	0.5555555555555556	0	0	0	0	0	0	1	1
101	10	1	Minus	C	1	0	0	2.9	8	C	1	0.5555555555555556	0	0.4444444444444444	0	0	0	0	0	0	1	1
101	11	1	Minus	C	1	0	0	2.992	8	C	1	0.625	0	0.375	0	0	0	0	0	0	0	1
101	12	1	Minus	C	1	0	0	2.977	10	C	1	0.625	0	0.375	0	0	0	0	0	0	1	1
101	13	1	Minus	C	1	0	0	6.48	8	C	1	0.625	0	0.375	0	0	0	0	0	0	0	1
101	14	1	Minus	D	0	1	0	5.765	7	C	1	0.7	0	0.3	0	0	0	0	0	0	1	1
101	15	1	Minus	C	1	0	0	2.257	6	D	0	0.625	1	0.375	0	0	0	0	0	0	1	1
102	0	1	Minus	NA	0	0	0	NA	8	NA	NA	NA	NA	NA	NA	NA	0	0	0	0	0	1
102	1	1	Minus	C	1	0	0	2.872	4	NA	0	NA	0	NA	0	NA	0	0	0	0	1	1
102	2	1	Minus	C	1	0	0	3.718	7	C	1	0.5	0	0.5	0	0	0	0	0	0	1	1
102	3	1	Minus	C	1	0	0	2.434	7	C	1	0.25	0	0.75	0	0	0	0	0	0	1	1
102	4	1	Minus	C	1	0	0	3.129	7	C	1	0.5714285714285714	0	0.42857142857142855	0	0	0	0	0	0	1	1
102	5	1	Minus	C	1	0	0	1.48	6	C	1	0.42857142857142855	0	0.42857142857142855	0	0.14285714285714288	0	0	0	0	1	1
102	6	1	Minus	C	1	0	0	2.353	8	C	1	0.5714285714285714	0	0.42857142857142855	0	0	0	0	0	0	1	1
102	7	1	Minus	C	1	0	0	2.831	6	C	1	0.5	0	0.33333333333333337	0	0.16666666666666669	0	0	0	0	1	1
102	8	1	Minus	C	1	0	0	2.696	5	C	1	0.5	0	0.375	0	0.125	0	0	0	0	1	1
102	9	1	Minus	C	1	0	0	2.969	3	C	1	0.5	0	0.33333333333333337	0	0.16666666666666669	0	0	0	0	1	1
102	10	1	Minus	C	1	0	0	2.929	3	C	1	0.4	0	0.6	0	0	0	0	0	0	1	1
102	11	1	Minus	C	1	0	0	2.849	4	C	1	0.6666666666666666	0	0.33333333333333337	0	0	0	0	0	0	1	1
102	12	1	Minus	C	1	0	0	2.668	7	C	1	0.6666666666666666	0	0.33333333333333337	0	0	0	0	0	0	1	1
102	13	1	Minus	C	1	0	0	3.529	8	C	1	1	0	0	0	0	0	0	0	0	1	1
102	14	1	Minus	C	1	0	0	3.041	8	C	1	0.7142857142857143	0	0.2857142857142857	0	0	0	0	0	0	1	1
102	15	1	Minus	C	1	0	0	2.912	10	C	1	0.5	0	0.5	0	0	0	0	0	0	1	1
103	0	1	Minus	NA	0	0	0	NA	2	NA	NA	NA	NA	NA	NA	NA	0	0	0	0	0	1
103	1	1	Minus	C	1	0	0	2.514	4	NA	0	NA	0	NA	0	NA	0	0	0	0	1	1
103	2	1	Minus	C	1	0	0	2.353	7	C	1	0.5	0	0.5	0	0	0	0	0	0	1	1
103	3	1	Minus	C	1	0	0	2.502	8	C	1	0.5	0	0.25	0	0.25	0	0	0	0	1	1
103	4	1	Minus	C	1	0	0	2.663	6	C	1	0.5714285714285714	0	0.2857142857142857	0	0.14285714285714288	0	0	0	0	1	1
103	5	1	Minus	C	1	0	0	2.146	8	C	1	0.625	0	0.25	0	0.125	0	0	0	0	1	1
103	6	1	Minus	C	1	0	0	2.352	8	C	1	0.6666666666666666	0	0.33333333333333337	0	0	0	0	0	0	1	1
103	7	1	Minus	C	1	0	0	2.582	8	C	1	0.625	0	0.25	0	0.125	0	0	0	0	1	1
103	8	1	Minus	C	1	0	0	2.724	10	C	1	0.625	0	0.25	0	0.125	0	0	0	0	1	1
103	9	1	Minus	C	1	0	0	2.593	11	C	1	0.625	0	0.25	0	0.125	0	0	0	0	1	1
103	10	1	Minus	C	1	0	0	2.523	10	C	1	0.6	0	0.3	0	0.10000000000000002	0	0	0	0	1	1
103	11	1	Minus	C	1	0	0	2.54	10	C	1	0.5454545454545454	0	0.3636363636363637	0	0.09090909090909088	0	0	0	0	1	1
103	12	1	Minus	C	1	0	0	2.454	10	C	1	0.5	0	0.4	0	0.10000000000000002	0	0	0	0	1	1
103	13	1	Minus	C	1	0	0	2.2	6	C	1	0.7	0	0.3	0	0	0	0	0	0	1	1
103	14	1	Minus	C	1	0	0	2.258	10	C	1	0.7	0	0.3	0	0	0	0	0	0	1	1
103	15	1	Minus	C	1	0	0	2.345	7	C	1	0.6666666666666666	0	0.33333333333333337	0	0	0	0	0	0	1	1
104	0	1	Minus	NA	0	0	0	NA	4	NA	NA	NA	NA	NA	NA	NA	0	0	0	0	0	1
104	1	1	Minus	D	0	1	0	2.492	2	NA	0	NA	0	NA	0	NA	0	0	0	0	1	1
104	2	1	Minus	D	0	1	0	2.428	8	D	0	0.75	1	0.25	0	0	0	0	0	0	1	1
104	3	1	Minus	D	0	1	0	2.226	8	D	0	0.5	1	0.5	0	0	0	0	0	0	1	1
104	4	1	Minus	D	0	1	0	2.727	6	D	0	0.625	1	0.375	0	0	0	0	0	0	1	1
104	5	1	Minus	D	0	1	0	2.42	8	D	0	0.625	1	0.375	0	0	0	0	0	0	1	1
104	6	1	Minus	D	0	1	0	2.168	9	D	0	0.33333333333333337	1	0.6666666666666666	0	0	0	0	0	0	1	1
104	7	1	Minus	D	0	1	0	2.853	9	D	0	0.5	1	0.5	0	0	0	0	0	0	1	1
104	8	1	Minus	D	0	1	0	2.461	8	D	0	0.6666666666666666	1	0.33333333333333337	0	0	0	0	0	0	0	1
104	9	1	Minus	D	0	1	0	2.89	7	D	0	0.5555555555555556	1	0.4444444444444444	0	0	0	0	0	0	0	1
104	10	1	Minus	D	0	1	0	1.89	9	D	0	0.5	1	0.5	0	0	0	0	0	0	1	1
104	11	1	Minus	D	0	1	0	2.754	9	D	0	0.42857142857142855	1	0.5714285714285714	0	0	0	0	0	0	1	1
104	12	1	Minus	D	0	1	0	1.71	7	D	0	0.5555555555555556	1	0.4444444444444444	0	0	0	0	0	0	1	1
104	13	1	Minus	D	0	1	0	2.046	7	D	0	0.6666666666666666	1	0.33333333333333337	0	0	0	0	0	0	0	1
104	14	1	Minus	D	0	1	0	2.21	9	D	0	0.5714285714285714	1	0.42857142857142855	0	0	0	0	0	0	1	1
104	15	1	Minus	D	0	1	0	2.072	11	D	0	0.5714285714285714	1	0.42857142857142855	0	0	0	0	0	0	1	1
105	0	1	Minus	NA	0	0	0	NA	2	NA	NA	NA	NA	NA	NA	NA	0	0	0	0	0	1
105	1	1	Minus	D	0	1	0	2.085	3	NA	0	NA	0	NA	0	NA	0	0	0	0	1	1
105	2	1	Minus	D	0	1	0	2.082	3	D	0	0.5	1	0.5	0	0	0	0	0	0	0	1
105	3	1	Minus	D	0	1	0	1.964	2	D	0	0.6666666666666666	1	0.33333333333333337	0	0	0	0	0	0	1	1
105	4	1	Minus	D	0	1	0	2.128	4	D	0	0.6666666666666666	1	0.33333333333333337	0	0	0	0	0	0	1	1
105	5	1	Minus	D	0	1	0	1.905	3	D	0	1	1	0	0	0	0	0	0	0	1	1
105	6	1	Minus	D	0	1	0	2.182	2	D	0	0.75	1	0.25	0	0	0	0	0	0	0	1
105	7	1	Minus	D	0	1	0	2.111	2	D	0	0.6666666666666666	1	0.33333333333333337	0	0	0	0	0	0	0	1
105	8	1	Minus	D	0	1	0	1.945	2	D	0	0.5	1	0.5	0	0	0	0	0	0	0	1
105	9	1	Minus	D	0	1	0	2.428	2	D	0	0.5	1	0.5	0	0	0	0	0	0	0	1
105	10	1	Minus	D	0	1	0	2.036	3	D	0	0.5	1	0.5	0	0	0	0	0	0	1	1
105	11	1	Minus	D	0	1	0	2.045	3	D	0	0.5	1	0.5	0	0	0	0	0	0	1	1
105	12	1	Minus	D	0	1	0	2.421	4	D	0	0.33333333333333337	1	0.6666666666666666	0	0	0	0	0	0	1	1
105	13	1	Minus	D	0	1	0	1.906	4	D	0	0.6666666666666666	1	0.33333333333333337	0	0	0	0	0	0	0	1
105	14	1	Minus	D	0	1	0	2.294	4	D	0	0.5	1	0.5	0	0	0	0	0	0	1	1
105	15	1	Minus	D	0	1	0	2.084	4	D	0	0.5	1	0.25	0	0.25	0	0	0	0	0	1
106	0	1	Minus	NA	0	0	0	NA	6	NA	NA	NA	NA	NA	NA	NA	0	0	0	0	0	1
106	1	1	Minus	P	0	0	1	2.217	8	NA	0	NA	0	NA	0	NA	0	0	0	1	1	1
106	2	1	Minus	P	0	0	1	2.201	9	P	0	0.5	0	0.5	1	0	0	1	0	0	1	1
106	3	1	Minus	P	0	0	1	1.912	9	P	0	0.375	0	0.625	1	0	1	1	0	0	1	1
106	4	1	Minus	P	0	0	1	1.753	8	P	0	0.5555555555555556	0	0.4444444444444444	1	0	0	1	0	0	1	1
106	5	1	Minus	D	0	1	0	2.28	8	P	0	0.5555555555555556	0	0.4444444444444444	1	0	0	0	0	0	1	1
106	6	1	Minus	P	0	0	1	1.88	6	D	0	0.5	1	0.5	0	0	0	1	0	0	0	1
106	7	1	Minus	P	0	0	1	2.161	8	P	0	0.625	0	0.375	1	0	0	0	0	1	1	1
106	8	1	Minus	P	0	0	1	2.113	6	P	0	0.6666666666666666	0	0.33333333333333337	1	0	0	1	0	0	1	1
106	9	1	Minus	P	0	0	1	2.113	6	P	0	0.625	0	0.375	1	0	0	1	0	0	1	1
106	10	1	Minus	P	0	0	1	1.953	7	P	0	0.5	0	0.5	1	0	0	1	0	0	1	1
106	11	1	Minus	P	0	0	1	1.659	7	P	0	0.5	0	0.5	1	0	0	1	0	0	1	1
106	12	1	Minus	C	1	0	0	2.728	7	P	0	0.42857142857142855	0	0.5714285714285714	1	0	0	0	0	0	1	1
106	13	1	Minus	D	0	1	0	3.073	6	C	1	0.42857142857142855	0	0.5714285714285714	0	0	0	0	0	0	0	1
106	14	1	Minus	P	0	0	1	1.77	7	D	0	0.42857142857142855	1	0.5714285714285714	0	0	1	1	0	0	1	1
106	15	1	Minus	D	0	1	0	2.06	9	P	0	0.33333333333333337	0	0.6666666666666666	1	0	0	0	0	0	1	1
108	0	1	Minus	NA	0	0	0	NA	9	NA	NA	NA	NA	NA	NA	NA	0	0	0	0	0	1
108	1	1	Minus	C	1	0	0	2.289	8	NA	0	NA	0	NA	0	NA	0	0	0	0	0	1
108	2	1	Minus	C	1	0	0	2.503	7	C	1	0.5555555555555556	0	0.4444444444444444	0	0	0	0	0	0	1	1
108	3	1	Minus	C	1	0	0	2.41	9	C	1	0.5	0	0.5	0	0	0	0	0	0	1	1
108	4	1	Minus	C	1	0	0	1.889	9	C	1	0.5714285714285714	0	0.2857142857142857	0	0.14285714285714288	0	0	0	0	1	1
108	5	1	Minus	C	1	0	0	2.384	8	C	1	0.6666666666666666	0	0.2222222222222222	0	0.1111111111111111	0	0	0	0	1	1
108	6	1	Minus	C	1	0	0	2.159	10	C	1	0.6666666666666666	0	0.33333333333333337	0	0	0	0	0	0	1	1
108	7	1	Minus	C	1	0	0	2.322	6	C	1	0.625	0	0.375	0	0	0	0	0	0	1	1
108	8	1	Minus	C	1	0	0	2.189	8	C	1	0.6	0	0.4	0	0	0	0	0	0	1	1
108	9	1	Minus	C	1	0	0	2.288	8	C	1	0.6666666666666666	0	0.33333333333333337	0	0	0	0	0	0	1	1
108	10	1	Minus	C	1	0	0	2.481	10	C	1	0.75	0	0.25	0	0	0	0	0	0	1	1
108	11	1	Minus	C	1	0	0	1.963	10	C	1	0.625	0	0.25	0	0.125	0	0	0	0	1	1
108	12	1	Minus	C	1	0	0	2.56	7	C	1	0.6	0	0.3	0	0.1	0	0	0	0	1	1
108	13	1	Minus	C	1	0	0	2.477	4	C	1	0.8	0	0.2	0	0	0	0	0	0	1	1
108	14	1	Minus	C	1	0	0	2.503	5	C	1	0.8571428571428571	0	0.14285714285714288	0	0	0	0	0	0	1	1
108	15	1	Minus	C	1	0	0	2.094	6	C	1	0.75	0	0	0	0.25	0	0	0	0	1	1
109	0	1	Minus	NA	0	0	0	NA	7	NA	NA	NA	NA	NA	NA	NA	0	0	0	0	0	1
109	1	1	Minus	C	1	0	0	3.927	5	NA	0	NA	0	NA	0	NA	0	0	0	0	1	1
109	2	1	Minus	C	1	0	0	2.552	9	C	1	0.5714285714285714	0	0.2857142857142857	0	0.14285714285714288	0	0	0	0	1	1
109	3	1	Minus	C	1	0	0	2.683	8	C	1	0.8	0	0.2	0	0	0	0	0	0	1	1
109	4	1	Minus	C	1	0	0	2.175	7	C	1	0.6666666666666666	0	0.2222222222222222	0	0.1111111111111111	0	0	0	0	1	1
109	5	1	Minus	C	1	0	0	3.162	11	C	1	0.625	0	0.25	0	0.125	0	0	0	0	1	1
109	6	1	Minus	C	1	0	0	2.826	9	C	1	0.7142857142857143	0	0.2857142857142857	0	0	0	0	0	0	0	1
109	7	1	Minus	C	1	0	0	2.255	7	C	1	0.6363636363636364	0	0.2727272727272727	0	0.0909090909090909	0	0	0	0	1	1
109	8	1	Minus	C	1	0	0	2.545	6	C	1	0.5555555555555556	0	0.33333333333333337	0	0.11111111111111108	0	0	0	0	1	1
109	9	1	Minus	C	1	0	0	2.337	6	C	1	0.5714285714285714	0	0.2857142857142857	0	0.14285714285714288	0	0	0	0	1	1
109	10	1	Minus	C	1	0	0	2.85	7	C	1	0.5	0	0.33333333333333337	0	0.16666666666666669	0	0	0	0	1	1
109	11	1	Minus	C	1	0	0	2.712	7	C	1	0.6666666666666666	0	0.33333333333333337	0	0	0	0	0	0	1	1
109	12	1	Minus	C	1	0	0	2.769	8	C	1	0.7142857142857143	0	0.2857142857142857	0	0	0	0	0	0	1	1
109	13	1	Minus	C	1	0	0	4.502	9	C	1	0.7142857142857143	0	0.2857142857142857	0	0	0	0	0	0	1	1
109	14	1	Minus	C	1	0	0	1.522	8	C	1	0.625	0	0.375	0	0	0	0	0	0	1	1
109	15	1	Minus	C	1	0	0	1.535	10	C	1	0.5555555555555556	0	0.4444444444444444	0	0	0	0	0	0	1	1
110	0	1	Minus	NA	0	0	0	NA	6	NA	NA	NA	NA	NA	NA	NA	0	0	0	0	0	1
110	1	1	Minus	D	0	1	0	1.72	5	NA	0	NA	0	NA	0	NA	0	0	0	0	1	1
110	2	1	Minus	D	0	1	0	2.057	5	D	0	0.8333333333333334	1	0	0	0.16666666666666669	0	0	0	0	1	1
110	3	1	Minus	D	0	1	0	2.049	5	D	0	0.8	1	0	0	0.2	0	0	0	0	1	1
110	4	1	Minus	D	0	1	0	2.624	6	D	0	0.8	1	0	0	0.2	0	0	0	0	1	1
110	5	1	Minus	D	0	1	0	2.185	7	D	0	0.6	1	0.2	0	0.2	0	0	0	0	1	1
110	6	1	Minus	D	0	1	0	2.092	7	D	0	0.6666666666666666	1	0.33333333333333337	0	0	0	0	0	0	1	1
110	7	1	Minus	D	0	1	0	2.103	9	D	0	0.8571428571428571	1	0.14285714285714288	0	0	0	0	0	0	1	1
110	8	1	Minus	D	0	1	0	2.716	8	D	0	0.8571428571428571	1	0.14285714285714288	0	0	0	0	0	0	1	1
110	9	1	Minus	D	0	1	0	2.148	7	D	0	0.6666666666666666	1	0.2222222222222222	0	0.1111111111111111	0	0	0	0	1	1
110	10	1	Minus	D	0	1	0	2.747	7	D	0	0.625	1	0.25	0	0.125	0	0	0	0	1	1
110	11	1	Minus	D	0	1	0	4.023	5	D	0	0.5714285714285714	1	0.2857142857142857	0	0.14285714285714288	0	0	0	0	0	1
110	12	1	Minus	D	0	1	0	2.329	5	D	0	0.5714285714285714	1	0.2857142857142857	0	0.14285714285714288	0	0	0	0	1	1
110	13	1	Minus	D	0	1	0	2.456	7	D	0	0.6	1	0.4	0	0	0	0	0	0	1	1
110	14	1	Minus	D	0	1	0	1.719	8	D	0	0.4	1	0.6	0	0	0	0	0	0	1	1
110	15	1	Minus	D	0	1	0	2.002	7	D	0	0.42857142857142855	1	0.42857142857142855	0	0.14285714285714288	0	0	0	0	1	1
111	0	1	Minus	NA	0	0	0	NA	7	NA	NA	NA	NA	NA	NA	NA	0	0	0	0	0	1
111	1	1	Minus	D	0	1	0	5.796	7	NA	0	NA	0	NA	0	NA	0	0	0	0	0	1
111	2	1	Minus	D	0	1	0	4.528	5	D	0	0.5714285714285714	1	0.2857142857142857	0	0.14285714285714288	0	0	0	0	1	1
111	3	1	Minus	D	0	1	0	5.457	5	D	0	0.42857142857142855	1	0.42857142857142855	0	0.14285714285714288	0	0	0	0	1	1
111	4	1	Minus	D	0	1	0	2.588	8	D	0	0.6	1	0.2	0	0.2	0	0	0	0	1	1
111	5	1	Minus	D	0	1	0	3.978	10	D	0	0.4	1	0.4	0	0.2	0	0	0	0	1	1
111	6	1	Minus	D	0	1	0	3.831	10	D	0	0.5	1	0.5	0	0	0	0	0	0	1	1
111	7	1	Minus	D	0	1	0	3.241	9	D	0	0.6	1	0.3	0	0.1	0	0	0	0	0	1
111	8	1	Minus	D	0	1	0	2.072	9	D	0	0.6	1	0.3	0	0.1	0	0	0	0	1	1
111	9	1	Minus	D	0	1	0	3.961	8	D	0	0.5555555555555556	1	0.33333333333333337	0	0.1111111111111111	0	0	0	0	0	1
111	10	1	Minus	D	0	1	0	3.968	7	D	0	0.5555555555555556	1	0.33333333333333337	0	0.1111111111111111	0	0	0	0	0	1
111	11	1	Minus	D	0	1	0	5.12	6	D	0	0.625	1	0.25	0	0.125	0	0	0	0	1	1
111	12	1	Minus	D	0	1	0	2.381	7	D	0	0.5714285714285714	1	0.2857142857142857	0	0.14285714285714288	0	0	0	0	1	1
111	13	1	Minus	D	0	1	0	4.025	8	D	0	0.6666666666666666	1	0.33333333333333337	0	0	0	0	0	0	1	1
111	14	1	Minus	D	0	1	0	4.049	11	D	0	0.7142857142857143	1	0.2857142857142857	0	0	0	0	0	0	1	1
111	15	1	Minus	D	0	1	0	3.271	12	D	0	0.5	1	0.5	0	0	0	0	0	0	1	1
112	0	1	Minus	NA	0	0	0	NA	6	NA	NA	NA	NA	NA	NA	NA	0	0	0	0	0	1
112	1	1	Minus	D	0	1	0	2.006	4	NA	0	NA	0	NA	0	NA	0	0	0	0	1	1
112	2	1	Minus	D	0	1	0	2.038	4	D	0	0.6666666666666666	1	0.16666666666666669	0	0.16666666666666666	0	0	0	0	1	1
112	3	1	Minus	D	0	1	0	2.031	6	D	0	0.5	1	0.25	0	0.25	0	0	0	0	1	1
112	4	1	Minus	D	0	1	0	2.244	7	D	0	0.5	1	0.25	0	0.25	0	0	0	0	1	1
112	5	1	Minus	D	0	1	0	2.058	4	D	0	0.6666666666666666	1	0.16666666666666669	0	0.16666666666666666	0	0	0	0	1	1
112	6	1	Minus	D	0	1	0	2.206	5	D	0	0.5714285714285714	1	0.42857142857142855	0	0	0	0	0	0	1	1
112	7	1	Minus	D	0	1	0	1.943	6	D	0	0.25	1	0.5	0	0.25	0	0	0	0	1	1
112	8	1	Minus	D	0	1	0	2.203	7	D	0	0.4	1	0.4	0	0.2	0	0	0	0	1	1
112	9	1	Minus	D	0	1	0	2.429	6	D	0	0.5	1	0.33333333333333337	0	0.16666666666666669	0	0	0	0	1	1
112	10	1	Minus	D	0	1	0	2.004	6	D	0	0.5714285714285714	1	0.2857142857142857	0	0.14285714285714288	0	0	0	0	1	1
112	11	1	Minus	D	0	1	0	1.918	5	D	0	0.6666666666666666	1	0.16666666666666669	0	0.16666666666666669	0	0	0	0	1	1
112	12	1	Minus	D	0	1	0	2.282	5	D	0	0.5	1	0.33333333333333337	0	0.16666666666666669	0	0	0	0	1	1
112	13	1	Minus	D	0	1	0	1.915	5	D	0	0.6	1	0.4	0	0	0	0	0	0	1	1
112	14	1	Minus	D	0	1	0	2.361	6	D	0	0.4	1	0.6	0	0	0	0	0	0	1	1
112	15	1	Minus	D	0	1	0	1.966	5	D	0	0.2	1	0.6	0	0.2	0	0	0	0	1	1
113	0	1	Minus	NA	0	0	0	NA	4	NA	NA	NA	NA	NA	NA	NA	0	0	0	0	0	1
113	1	1	Minus	C	1	0	0	3.017	5	NA	0	NA	0	NA	0	NA	0	0	0	0	1	1
113	2	1	Minus	C	1	0	0	3.791	6	C	1	0.5	0	0.25	0	0.25	0	0	0	0	1	1
113	3	1	Minus	C	1	0	0	2.796	10	C	1	0.8	0	0	0	0.2	0	0	0	0	1	1
113	4	1	Minus	C	1	0	0	2.951	9	C	1	0.5	0	0.33333333333333337	0	0.16666666666666666	0	0	0	0	1	1
113	5	1	Minus	C	1	0	0	3.89	10	C	1	0.6	0	0.29999999999999993	0	0.1	0	0	0	0	1	1
113	6	1	Minus	C	1	0	0	3.257	8	C	1	0.6666666666666666	0	0.33333333333333337	0	0	0	0	0	0	1	1
113	7	1	Minus	C	1	0	0	2.554	6	C	1	0.6	0	0.4	0	0	0	0	0	0	1	1
113	8	1	Minus	C	1	0	0	3.871	5	C	1	0.625	0	0.375	0	0	0	0	0	0	1	1
113	9	1	Minus	C	1	0	0	2.501	6	C	1	0.5	0	0.5	0	0	0	0	0	0	1	1
113	10	1	Minus	C	1	0	0	2.633	6	C	1	0.4	0	0.6	0	0	0	0	0	0	1	1
113	11	1	Minus	C	1	0	0	3.401	5	C	1	0.6666666666666666	0	0.33333333333333337	0	0	0	0	0	0	1	1
113	12	1	Minus	C	1	0	0	2.495	10	C	1	0.5	0	0.33333333333333337	0	0.16666666666666669	0	0	0	0	1	1
113	13	1	Minus	C	1	0	0	3.059	9	C	1	0.6	0	0.4	0	0	0	0	0	0	1	1
113	14	1	Minus	C	1	0	0	2.805	13	C	1	0.5	0	0.5	0	0	0	0	0	0	1	1
113	15	1	Minus	C	1	0	0	2.535	9	C	1	0.3333333333333333	0	0.5555555555555556	0	0.11111111111111108	0	0	0	0	1	1
114	0	1	Minus	NA	0	0	0	NA	3	NA	NA	NA	NA	NA	NA	NA	0	0	0	0	0	0
114	1	1	Minus	D	0	1	0	2.626	5	NA	0	NA	0	NA	0	NA	0	0	0	0	1	0
114	2	1	Minus	D	0	1	0	2.191	6	D	0	0.6666666666666666	1	0.33333333333333337	0	0	0	0	0	0	1	0
114	3	1	Minus	D	0	1	0	2.134	6	D	0	0.6	1	0.2	0	0.2	0	0	0	0	1	0
114	4	1	Minus	D	0	1	0	1.71	6	D	0	0.5	1	0.33333333333333337	0	0.16666666666666669	0	0	0	0	1	0
114	5	1	Minus	D	0	1	0	1.842	5	D	0	0.6666666666666666	1	0.16666666666666669	0	0.16666666666666669	0	0	0	0	0	0
114	6	1	Minus	D	0	1	0	5.312	5	D	0	0.6666666666666666	1	0.33333333333333337	0	0	0	0	0	0	1	0
114	7	1	Minus	D	0	1	0	2.035	3	D	0	0.6	1	0.2	0	0.2	0	0	0	0	1	0
114	8	1	Minus	D	0	1	0	3.279	5	D	0	1	1	0	0	0	0	0	0	0	1	0
114	9	1	Minus	D	0	1	0	2.322	4	D	0	1	1	0	0	0	0	0	0	0	1	0
114	10	1	Minus	D	0	1	0	1.78	5	D	0	1	1	0	0	0	0	0	0	0	1	0
114	11	1	Minus	D	0	1	0	1.609	4	D	0	1	1	0	0	0	0	0	0	0	1	0
114	12	1	Minus	D	0	1	0	1.683	6	D	0	0.8	1	0	0	0.2	0	0	0	0	1	0
114	13	1	Minus	D	0	1	0	2.306	7	D	0	1	1	0	0	0	0	0	0	0	1	0
114	14	1	Minus	D	0	1	0	2.107	8	D	0	0.8333333333333334	1	0.16666666666666669	0	0	0	0	0	0	1	0
114	15	1	Minus	D	0	1	0	1.807	5	D	0	0.7142857142857143	1	0.14285714285714288	0	0.14285714285714288	0	0	0	0	1	0
115	0	1	Minus	NA	0	0	0	NA	4	NA	NA	NA	NA	NA	NA	NA	0	0	0	0	0	0
115	1	1	Minus	C	1	0	0	2.326	3	NA	0	NA	0	NA	0	NA	0	0	0	0	1	0
115	2	1	Minus	C	1	0	0	1.958	5	C	1	0.75	0	0.25	0	0	0	0	0	0	1	0
115	3	1	Minus	C	1	0	0	1.872	6	C	1	0.6666666666666666	0	0.33333333333333337	0	0	0	0	0	0	1	0
115	4	1	Minus	C	1	0	0	1.618	5	C	1	0.8	0	0.2	0	0	0	0	0	0	0	0
115	5	1	Minus	C	1	0	0	2.211	5	C	1	0.8333333333333334	0	0.16666666666666669	0	0	0	0	0	0	1	0
115	6	1	Minus	C	1	0	0	1.409	7	C	1	0.8	0	0.2	0	0	0	0	0	0	1	0
115	7	1	Minus	C	1	0	0	1.82	5	C	1	1	0	0	0	0	0	0	0	0	0	0
115	8	1	Minus	C	1	0	0	1.725	5	C	1	1	0	0	0	0	0	0	0	0	1	0
115	9	1	Minus	C	1	0	0	1.88	6	C	1	1	0	0	0	0	0	0	0	0	1	0
115	10	1	Minus	C	1	0	0	1.467	6	C	1	1	0	0	0	0	0	0	0	0	0	0
115	11	1	Minus	C	1	0	0	1.659	7	C	1	1	0	0	0	0	0	0	0	0	1	0
115	12	1	Minus	C	1	0	0	1.958	6	C	1	1	0	0	0	0	0	0	0	0	0	0
115	13	1	Minus	C	1	0	0	1.408	6	C	1	1	0	0	0	0	0	0	0	0	1	0
115	14	1	Minus	C	1	0	0	1.822	6	C	1	1	0	0	0	0	0	0	0	0	1	0
115	15	1	Minus	C	1	0	0	1.671	7	C	1	0.8333333333333334	0	0.16666666666666669	0	0	0	0	0	0	1	0
116	0	1	Minus	NA	0	0	0	NA	6	NA	NA	NA	NA	NA	NA	NA	0	0	0	0	0	1
116	1	1	Minus	C	1	0	0	2.016	6	NA	0	NA	0	NA	0	NA	0	0	0	0	0	1
116	2	1	Minus	C	1	0	0	2.225	7	C	1	0.5	0	0.5	0	0	0	0	0	0	1	1
116	3	1	Minus	C	1	0	0	1.859	8	C	1	0.5	0	0.5	0	0	0	0	0	0	1	1
116	4	1	Minus	C	1	0	0	2.112	9	C	1	0.7142857142857143	0	0.2857142857142857	0	0	0	0	0	0	1	1
116	5	1	Minus	C	1	0	0	2.726	7	C	1	0.625	0	0.375	0	0	0	0	0	0	1	1
116	6	1	Minus	C	1	0	0	2.007	10	C	1	0.4444444444444444	0	0.5555555555555556	0	0	0	0	0	0	1	1
116	7	1	Minus	C	1	0	0	1.717	11	C	1	0.5714285714285714	0	0.2857142857142857	0	0.14285714285714288	0	0	0	0	1	1
116	8	1	Minus	C	1	0	0	1.885	11	C	1	0.6	0	0.4	0	0	0	0	0	0	1	1
116	9	1	Minus	C	1	0	0	1.859	9	C	1	0.4545454545454546	0	0.4545454545454545	0	0.0909090909090909	0	0	0	0	1	1
116	10	1	Minus	C	1	0	0	1.992	8	C	1	0.4545454545454546	0	0.4545454545454545	0	0.0909090909090909	0	0	0	0	1	1
116	11	1	Minus	C	1	0	0	1.634	6	C	1	0.33333333333333337	0	0.5555555555555556	0	0.11111111111111108	0	0	0	0	1	1
116	12	1	Minus	C	1	0	0	1.648	7	C	1	0.5	0	0.5	0	0	0	0	0	0	1	1
116	13	1	Minus	C	1	0	0	1.984	6	C	1	0.5	0	0.5	0	0	0	0	0	0	1	1
116	14	1	Minus	C	1	0	0	2.391	8	C	1	0.5714285714285714	0	0.42857142857142855	0	0	0	0	0	0	1	1
116	15	1	Minus	C	1	0	0	1.688	9	C	1	0.5	0	0.5	0	0	0	0	0	0	1	1
200	0	2	Minus	NA	0	0	0	NA	4	NA	NA	NA	NA	NA	NA	NA	0	0	0	0	0	0
200	1	2	Minus	C	1	0	0	2.747	7	NA	0	NA	0	NA	0	NA	0	0	0	0	1	0
200	2	2	Minus	C	1	0	0	1.587	8	C	1	0.25	0	0.5	0	0.25	0	0	0	0	1	0
200	3	2	Minus	C	1	0	0	1.622	9	C	1	0.2857142857142857	0	0.5714285714285714	0	0.14285714285714288	0	0	0	0	1	0
200	4	2	Minus	C	1	0	0	3.064	6	C	1	0.5	0	0.5	0	0	0	0	0	0	1	0
200	5	2	Minus	C	1	0	0	1.448	8	C	1	0.4444444444444444	0	0.4444444444444444	0	0.11111111111111108	0	0	0	0	1	0
200	6	2	Minus	C	1	0	0	1.347	9	C	1	0.16666666666666669	0	0.6666666666666666	0	0.16666666666666666	0	0	0	0	1	0
200	7	2	Minus	C	1	0	0	1.596	8	C	1	0.375	0	0.625	0	0	0	0	0	0	1	0
200	8	2	Minus	C	1	0	0	1.671	7	C	1	0.4444444444444444	0	0.4444444444444444	0	0.11111111111111108	0	0	0	0	1	0
200	9	2	Minus	C	1	0	0	1.359	7	C	1	0.5	0	0.5	0	0	0	0	0	0	1	0
200	10	2	Minus	C	1	0	0	1.446	6	C	1	0.42857142857142855	0	0.42857142857142855	0	0.14285714285714288	0	0	0	0	1	0
200	11	2	Minus	C	1	0	0	1.608	7	C	1	0.7142857142857143	0	0.2857142857142857	0	0	0	0	0	0	1	0
200	12	2	Minus	C	1	0	0	1.25	7	C	1	0.5	0	0.5	0	0	0	0	0	0	1	0
200	13	2	Minus	C	1	0	0	1.13	6	C	1	0.2857142857142857	0	0.7142857142857143	0	0	0	0	0	0	1	0
200	14	2	Minus	C	1	0	0	12.497	7	C	1	0.42857142857142855	0	0.5714285714285714	0	0	0	0	0	0	1	0
200	15	2	Minus	C	1	0	0	1.2	6	C	1	0.16666666666666669	0	0.8333333333333334	0	0	0	0	0	0	1	0
201	0	2	Minus	NA	0	0	0	NA	4	NA	NA	NA	NA	NA	NA	NA	0	0	0	0	0	1
201	1	2	Minus	C	1	0	0	2.377	3	NA	0	NA	0	NA	0	NA	0	0	0	0	1	1
201	2	2	Minus	C	1	0	0	1.809	4	C	1	0.5	0	0.5	0	0	0	0	0	0	1	1
201	3	2	Minus	C	1	0	0	2.744	3	C	1	0.6666666666666666	0	0.33333333333333337	0	0	0	0	0	0	1	1
201	4	2	Minus	C	1	0	0	3.364	3	C	1	0.75	0	0.25	0	0	0	0	0	0	1	1
201	5	2	Minus	C	1	0	0	2.573	4	C	1	1	0	0	0	0	0	0	0	0	1	1
201	6	2	Minus	C	1	0	0	1.979	5	C	1	0.6666666666666666	0	0	0	0.33333333333333337	0	0	0	0	1	1
201	7	2	Minus	C	1	0	0	2.243	6	C	1	0.75	0	0.25	0	0	0	0	0	0	1	1
201	8	2	Minus	C	1	0	0	2.163	5	C	1	1	0	0	0	0	0	0	0	0	0	1
201	9	2	Minus	C	1	0	0	3.338	4	C	1	1	0	0	0	0	0	0	0	0	1	1
201	10	2	Minus	C	1	0	0	2.074	4	C	1	1	0	0	0	0	0	0	0	0	1	1
201	11	2	Minus	C	1	0	0	2.324	5	C	1	1	0	0	0	0	0	0	0	0	1	1
201	12	2	Minus	C	1	0	0	2.031	6	C	1	1	0	0	0	0	0	0	0	0	1	1
201	13	2	Minus	C	1	0	0	1.968	5	C	1	0.8	0	0.2	0	0	0	0	0	0	0	1
201	14	2	Minus	C	1	0	0	1.968	5	C	1	1	0	0	0	0	0	0	0	0	0	1
201	15	2	Minus	C	1	0	0	2.299	5	C	1	0.6	0	0.2	0	0.2	0	0	0	0	0	1
202	0	2	Minus	NA	0	0	0	NA	2	NA	NA	NA	NA	NA	NA	NA	0	0	0	0	0	1
202	1	2	Minus	C	1	0	0	2.686	5	NA	0	NA	0	NA	0	NA	0	0	0	0	1	1
202	2	2	Minus	C	1	0	0	2.273	5	C	1	0.5	0	0.5	0	0	0	0	0	0	1	1
202	3	2	Minus	C	1	0	0	2.675	10	C	1	0.2	0	0.6	0	0.2	0	0	0	0	1	1
202	4	2	Minus	C	1	0	0	3.305	5	C	1	0.4	0	0.6	0	0	0	0	0	0	1	1
202	5	2	Minus	C	1	0	0	1.602	6	C	1	0.5	0	0.4	0	0.1	0	0	0	0	1	1
202	6	2	Minus	C	1	0	0	1.136	9	C	1	0.2	0	0.6	0	0.2	0	0	0	0	1	1
202	7	2	Minus	C	1	0	0	1.492	7	C	1	0.33333333333333337	0	0.6666666666666666	0	0	0	0	0	0	1	1
202	8	2	Minus	C	1	0	0	1.526	6	C	1	0.5555555555555556	0	0.33333333333333337	0	0.1111111111111111	0	0	0	0	1	1
202	9	2	Minus	C	1	0	0	1.228	6	C	1	0.7142857142857143	0	0.2857142857142857	0	0	0	0	0	0	1	1
202	10	2	Minus	C	1	0	0	1.251	4	C	1	0.5	0	0.33333333333333337	0	0.16666666666666666	0	0	0	0	1	1
202	11	2	Minus	C	1	0	0	1.406	4	C	1	0.5	0	0.5	0	0	0	0	0	0	1	1
202	12	2	Minus	C	1	0	0	1.477	5	C	1	0.5	0	0.5	0	0	0	0	0	0	1	1
202	13	2	Minus	C	1	0	0	1.323	6	C	1	0.75	0	0.25	0	0	0	0	0	0	1	1
202	14	2	Minus	C	1	0	0	1.085	6	C	1	0.8	0	0.2	0	0	0	0	0	0	1	1
202	15	2	Minus	C	1	0	0	3.814	7	C	1	0.5	0	0.5	0	0	0	0	0	0	1	1
203	0	2	Minus	NA	0	0	0	NA	6	NA	NA	NA	NA	NA	NA	NA	0	0	0	0	0	1
203	1	2	Minus	C	1	0	0	1.859	7	NA	0	NA	0	NA	0	NA	0	0	0	0	1	1
203	2	2	Minus	C	1	0	0	2.034	6	C	1	0.5	0	0.33333333333333337	0	0.16666666666666669	0	0	0	0	1	1
203	3	2	Minus	C	1	0	0	2.092	6	C	1	0.5714285714285714	0	0.2857142857142857	0	0.14285714285714288	0	0	0	0	0	1
203	4	2	Minus	C	1	0	0	1.948	4	C	1	0.8333333333333334	0	0.16666666666666669	0	0	0	0	0	0	1	1
203	5	2	Minus	C	1	0	0	2.747	4	C	1	0.6666666666666666	0	0.16666666666666669	0	0.16666666666666669	0	0	0	0	0	1
203	6	2	Minus	C	1	0	0	2.62	5	C	1	0.5	0	0.25	0	0.25	0	0	0	0	1	1
203	7	2	Minus	C	1	0	0	1.956	5	C	1	0.5	0	0.5	0	0	0	0	0	0	1	1
203	8	2	Minus	C	1	0	0	2.741	4	C	1	0.8	0	0.2	0	0	0	0	0	0	0	1
203	9	2	Minus	C	1	0	0	2.389	5	C	1	1	0	0	0	0	0	0	0	0	1	1
203	10	2	Minus	C	1	0	0	2.3	4	C	1	1	0	0	0	0	0	0	0	0	0	1
203	11	2	Minus	C	1	0	0	1.975	4	C	1	1	0	0	0	0	0	0	0	0	1	1
203	12	2	Minus	C	1	0	0	2.429	3	C	1	0.75	0	0	0	0.25	0	0	0	0	1	1
203	13	2	Minus	C	1	0	0	2.41	2	C	1	0.75	0	0.25	0	0	0	0	0	0	0	1
203	14	2	Minus	C	1	0	0	2.387	3	C	1	1	0	0	0	0	0	0	0	0	1	1
203	15	2	Minus	C	1	0	0	1.94	4	C	1	1	0	0	0	0	0	0	0	0	1	1
204	0	2	Minus	NA	0	0	0	NA	4	NA	NA	NA	NA	NA	NA	NA	0	0	0	0	0	1
204	1	2	Minus	D	0	1	0	2.015	8	NA	0	NA	0	NA	0	NA	0	0	0	0	1	1
204	2	2	Minus	D	0	1	0	2.694	8	D	0	0.75	1	0.25	0	0	0	0	0	0	1	1
204	3	2	Minus	D	0	1	0	2.635	9	D	0	0.5	1	0.5	0	0	0	0	0	0	1	1
204	4	2	Minus	D	0	1	0	1.659	8	D	0	0.5	1	0.5	0	0	0	0	0	0	1	1
204	5	2	Minus	D	0	1	0	1.866	7	D	0	0.5555555555555556	1	0.4444444444444444	0	0	0	0	0	0	1	1
204	6	2	Minus	D	0	1	0	1.562	7	D	0	0.375	1	0.5	0	0.125	0	0	0	0	1	1
204	7	2	Minus	D	0	1	0	2.329	7	D	0	0.2857142857142857	1	0.7142857142857143	0	0	0	0	0	0	1	1
204	8	2	Minus	D	0	1	0	2.808	7	D	0	0.2857142857142857	1	0.7142857142857143	0	0	0	0	0	0	0	1
204	9	2	Minus	D	0	1	0	2.192	6	D	0	0.2857142857142857	1	0.7142857142857143	0	0	0	0	0	0	1	1
204	10	2	Minus	D	0	1	0	1.83	6	D	0	0.2857142857142857	1	0.7142857142857143	0	0	0	0	0	0	0	1
204	11	2	Minus	D	0	1	0	2.267	7	D	0	0.5	1	0.5	0	0	0	0	0	0	1	1
204	12	2	Minus	D	0	1	0	2.344	7	D	0	0.5	1	0.5	0	0	0	0	0	0	1	1
204	13	2	Minus	D	0	1	0	2.128	6	D	0	0.42857142857142855	1	0.5714285714285714	0	0	0	0	0	0	0	1
204	14	2	Minus	D	0	1	0	1.999	7	D	0	0.2857142857142857	1	0.7142857142857143	0	0	0	0	0	0	1	1
204	15	2	Minus	D	0	1	0	2.511	7	D	0	0.33333333333333337	1	0.6666666666666666	0	0	0	0	0	0	1	1
205	0	2	Minus	NA	0	0	0	NA	2	NA	NA	NA	NA	NA	NA	NA	0	0	0	0	0	1
205	1	2	Minus	P	0	0	1	1.963	4	NA	0	NA	0	NA	0	NA	0	0	0	1	1	1
205	2	2	Minus	P	0	0	1	1.976	4	P	0	1	0	0	1	0	0	1	0	0	0	1
205	3	2	Minus	C	1	0	0	2.339	5	P	0	1	0	0	1	0	0	0	0	0	1	1
205	4	2	Minus	P	0	0	1	2.091	4	C	1	1	0	0	0	0	0	0	0	1	0	1
205	5	2	Minus	C	1	0	0	2.541	4	P	0	0.8	0	0.2	1	0	0	0	0	0	0	1
205	6	2	Minus	C	1	0	0	2.114	3	C	1	0.75	0	0.25	0	0	0	0	0	0	0	1
205	7	2	Minus	P	0	0	1	4.933	3	C	1	0.75	0	0.25	0	0	0	0	0	1	1	1
205	8	2	Minus	C	1	0	0	2.889	4	P	0	1	0	0	1	0	0	0	0	0	1	1
205	9	2	Minus	P	0	0	1	2.177	5	C	1	0.6666666666666666	0	0.33333333333333337	0	0	0	0	0	1	1	1
205	10	2	Minus	C	1	0	0	1.865	3	P	0	0.75	0	0.25	1	0	0	0	0	0	1	1
205	11	2	Minus	P	0	0	1	1.984	2	C	1	0.6	0	0.4	0	0	0	1	0	0	1	1
205	12	2	Minus	P	0	0	1	4.049	2	P	0	0	0	1	1	0	1	1	0	0	0	1
205	13	2	Minus	P	0	0	1	2.924	3	P	0	0	0	1	1	0	1	1	0	0	1	1
205	14	2	Minus	P	0	0	1	2.332	3	P	0	0	0	1	1	0	1	1	0	0	1	1
205	15	2	Minus	P	0	0	1	6.989	3	P	0	0	0	1	1	0	1	1	0	0	1	1
206	0	2	Minus	NA	0	0	0	NA	2	NA	NA	NA	NA	NA	NA	NA	0	0	0	0	0	1
206	1	2	Minus	D	0	1	0	1.893	6	NA	0	NA	0	NA	0	NA	0	0	0	0	1	1
206	2	2	Minus	D	0	1	0	2.51	5	D	0	0.5	1	0.5	0	0	0	0	0	0	1	1
206	3	2	Minus	D	0	1	0	2.02	7	D	0	0.33333333333333337	1	0.6666666666666666	0	0	0	0	0	0	1	1
206	4	2	Minus	D	0	1	0	1.59	7	D	0	0.4	1	0.6	0	0	0	0	0	0	1	1
206	5	2	Minus	D	0	1	0	1.598	9	D	0	0.42857142857142855	1	0.42857142857142855	0	0.14285714285714288	0	0	0	0	1	1
206	6	2	Minus	D	0	1	0	1.631	6	D	0	0.42857142857142855	1	0.42857142857142855	0	0.14285714285714288	0	0	0	0	1	1
206	7	2	Minus	D	0	1	0	1.577	5	D	0	0.4444444444444444	1	0.5555555555555556	0	0	0	0	0	0	1	1
206	8	2	Minus	D	0	1	0	1.881	5	D	0	0.5	1	0.5	0	0	0	0	0	0	1	1
206	9	2	Minus	D	0	1	0	1.639	4	D	0	0.4	1	0.6	0	0	0	0	0	0	1	1
206	10	2	Minus	D	0	1	0	1.784	4	D	0	0.4	1	0.6	0	0	0	0	0	0	1	1
206	11	2	Minus	D	0	1	0	2.236	4	D	0	0.5	1	0.5	0	0	0	0	0	0	1	1
206	12	2	Minus	D	0	1	0	1.841	6	D	0	0.25	1	0.5	0	0.25	0	0	0	0	1	1
206	13	2	Minus	D	0	1	0	1.486	4	D	0	0.25	1	0.75	0	0	0	0	0	0	1	1
206	14	2	Minus	D	0	1	0	1.946	7	D	0	0.16666666666666669	1	0.8333333333333334	0	0	0	0	0	0	1	1
206	15	2	Minus	D	0	1	0	1.589	7	D	0	0.25	1	0.75	0	0	0	0	0	0	0	1
207	0	2	Minus	NA	0	0	0	NA	7	NA	NA	NA	NA	NA	NA	NA	0	0	0	0	0	1
207	1	2	Minus	D	0	1	0	2.222	8	NA	0	NA	0	NA	0	NA	0	0	0	0	1	1
207	2	2	Minus	D	0	1	0	2.245	8	D	0	0.42857142857142855	1	0.5714285714285714	0	0	0	0	0	0	1	1
207	3	2	Minus	D	0	1	0	2.036	7	D	0	0.375	1	0.625	0	0	0	0	0	0	0	1
207	4	2	Minus	D	0	1	0	2.481	7	D	0	0.375	1	0.625	0	0	0	0	0	0	1	1
207	5	2	Minus	D	0	1	0	1.997	7	D	0	0.2857142857142857	1	0.7142857142857143	0	0	0	0	0	0	1	1
207	6	2	Minus	D	0	1	0	2.917	6	D	0	0.2857142857142857	1	0.7142857142857143	0	0	0	0	0	0	1	1
207	7	2	Minus	D	0	1	0	2.285	8	D	0	0.2857142857142857	1	0.7142857142857143	0	0	0	0	0	0	1	1
207	8	2	Minus	D	0	1	0	2.327	8	D	0	0.33333333333333337	1	0.6666666666666666	0	0	0	0	0	0	1	1
207	9	2	Minus	D	0	1	0	1.939	8	D	0	0.5	1	0.5	0	0	0	0	0	0	0	1
207	10	2	Minus	D	0	1	0	2.36	7	D	0	0.25	1	0.625	0	0.125	0	0	0	0	1	1
207	11	2	Minus	D	0	1	0	1.9	7	D	0	0.375	1	0.625	0	0	0	0	0	0	1	1
207	12	2	Minus	D	0	1	0	2.236	7	D	0	0	1	0.7142857142857143	0	0.2857142857142857	0	0	0	0	0	1
207	13	2	Minus	D	0	1	0	2.258	6	D	0	0.14285714285714288	1	0.7142857142857143	0	0.14285714285714288	0	0	0	0	0	1
207	14	2	Minus	D	0	1	0	2.199	6	D	0	0.14285714285714288	1	0.7142857142857143	0	0.14285714285714288	0	0	0	0	1	1
207	15	2	Minus	D	0	1	0	2.948	6	D	0	0	1	0.6666666666666666	0	0.33333333333333337	0	0	0	0	0	1
208	0	2	Minus	NA	0	0	0	NA	6	NA	NA	NA	NA	NA	NA	NA	0	0	0	0	0	1
208	1	2	Minus	C	1	0	0	3.963	6	NA	0	NA	0	NA	0	NA	0	0	0	0	0	1
208	2	2	Minus	C	1	0	0	2.919	3	C	1	0.5	0	0.5	0	0	0	0	0	0	1	1
208	3	2	Minus	C	1	0	0	2.55	3	C	1	0.5	0	0.5	0	0	0	0	0	0	1	1
208	4	2	Minus	C	1	0	0	3.136	2	C	1	0.6666666666666666	0	0.33333333333333337	0	0	0	0	0	0	1	1
208	5	2	Minus	C	1	0	0	3.078	5	C	1	1	0	0	0	0	0	0	0	0	1	1
208	6	2	Minus	D	0	1	0	20.694	6	C	1	1	0	0	0	0	0	0	0	0	1	1
208	7	2	Minus	C	1	0	0	5.425	6	D	0	1	1	0	0	0	0	0	0	0	0	1
208	8	2	Minus	C	1	0	0	15.14	6	C	1	1	0	0	0	0	0	0	0	0	0	1
208	9	2	Minus	C	1	0	0	17.592	6	C	1	1	0	0	0	0	0	0	0	0	0	1
208	10	2	Minus	C	1	0	0	4.06	6	C	1	1	0	0	0	0	0	0	0	0	1	1
208	11	2	Minus	C	1	0	0	3.711	4	C	1	1	0	0	0	0	0	0	0	0	0	1
208	12	2	Minus	D	0	1	0	5.544	3	C	1	0.8333333333333334	0	0	0	0.16666666666666669	0	0	0	0	0	1
208	13	2	Minus	C	1	0	0	4.162	4	D	0	1	1	0	0	0	0	0	0	0	1	1
208	14	2	Minus	D	0	1	0	11.916	4	C	1	1	0	0	0	0	0	0	0	0	0	1
208	15	2	Minus	C	1	0	0	12.064	4	D	0	1	1	0	0	0	0	0	0	0	0	1
209	0	2	Minus	NA	0	0	0	NA	5	NA	NA	NA	NA	NA	NA	NA	0	0	0	0	0	0
209	1	2	Minus	D	0	1	0	5.383	7	NA	0	NA	0	NA	0	NA	0	0	0	0	1	0
209	2	2	Minus	D	0	1	0	2.667	9	D	0	0.6	1	0.4	0	0	0	0	0	0	1	0
209	3	2	Minus	D	0	1	0	1.93	6	D	0	0.7142857142857143	1	0.2857142857142857	0	0	0	0	0	0	1	0
209	4	2	Minus	D	0	1	0	2.296	5	D	0	0.4444444444444444	1	0.5555555555555556	0	0	0	0	0	0	1	0
209	5	2	Minus	D	0	1	0	2.154	5	D	0	0.16666666666666666	1	0.8333333333333334	0	0	0	0	0	0	1	0
209	6	2	Minus	D	0	1	0	2.727	7	D	0	0.2	1	0.8	0	0	0	0	0	0	1	0
209	7	2	Minus	D	0	1	0	1.849	6	D	0	0.2	1	0.8	0	0	0	0	0	0	1	0
209	8	2	Minus	D	0	1	0	2.445	4	D	0	0.42857142857142855	1	0.5714285714285714	0	0	0	0	0	0	1	0
209	9	2	Minus	D	0	1	0	1.945	4	D	0	0.33333333333333337	1	0.6666666666666666	0	0	0	0	0	0	1	0
209	10	2	Minus	D	0	1	0	2.746	7	D	0	0.25	1	0.75	0	0	0	0	0	0	1	0
209	11	2	Minus	D	0	1	0	3.11	7	D	0	0.25	1	0.75	0	0	0	0	0	0	0	0
209	12	2	Minus	D	0	1	0	2.438	8	D	0	0.2857142857142857	1	0.5714285714285714	0	0.14285714285714288	0	0	0	0	1	0
209	13	2	Minus	D	0	1	0	1.865	9	D	0	0.42857142857142855	1	0.5714285714285714	0	0	0	0	0	0	1	0
209	14	2	Minus	D	0	1	0	2.493	9	D	0	0.375	1	0.625	0	0	0	0	0	0	1	0
209	15	2	Minus	D	0	1	0	1.967	8	D	0	0.33333333333333337	1	0.5555555555555556	0	0.1111111111111111	0	0	0	0	0	0
210	0	2	Minus	NA	0	0	0	NA	3	NA	NA	NA	NA	NA	NA	NA	0	0	0	0	0	1
210	1	2	Minus	D	0	1	0	1.792	5	NA	0	NA	0	NA	0	NA	0	0	0	0	1	1
210	2	2	Minus	D	0	1	0	2.081	6	D	0	0.33333333333333337	1	0.6666666666666666	0	0	0	0	0	0	1	1
210	3	2	Minus	D	0	1	0	1.616	7	D	0	0.4	1	0.6	0	0	0	0	0	0	1	1
210	4	2	Minus	D	0	1	0	3.188	6	D	0	0.33333333333333337	1	0.6666666666666666	0	0	0	0	0	0	1	1
210	5	2	Minus	D	0	1	0	2.421	6	D	0	0.42857142857142855	1	0.5714285714285714	0	0	0	0	0	0	1	1
210	6	2	Minus	D	0	1	0	1.926	8	D	0	0.16666666666666669	1	0.6666666666666666	0	0.16666666666666669	0	0	0	0	1	1
210	7	2	Minus	D	0	1	0	2.236	8	D	0	0.16666666666666669	1	0.8333333333333334	0	0	0	0	0	0	1	1
210	8	2	Minus	D	0	1	0	1.881	8	D	0	0.375	1	0.625	0	0	0	0	0	0	0	1
210	9	2	Minus	D	0	1	0	2.309	8	D	0	0.375	1	0.625	0	0	0	0	0	0	1	1
210	10	2	Minus	D	0	1	0	2.323	9	D	0	0.375	1	0.625	0	0	0	0	0	0	1	1
210	11	2	Minus	D	0	1	0	2.987	9	D	0	0.375	1	0.625	0	0	0	0	0	0	1	1
210	12	2	Minus	D	0	1	0	2.519	9	D	0	0.2222222222222222	1	0.5555555555555556	0	0.2222222222222222	0	0	0	0	0	1
210	13	2	Minus	D	0	1	0	2.409	8	D	0	0.33333333333333337	1	0.5555555555555556	0	0.1111111111111111	0	0	0	0	1	1
210	14	2	Minus	D	0	1	0	2.762	9	D	0	0.33333333333333337	1	0.5555555555555556	0	0.1111111111111111	0	0	0	0	1	1
210	15	2	Minus	D	0	1	0	2.394	9	D	0	0.125	1	0.625	0	0.25	0	0	0	0	1	1
211	0	2	Minus	NA	0	0	0	NA	6	NA	NA	NA	NA	NA	NA	NA	0	0	0	0	0	1
211	1	2	Minus	D	0	1	0	2.267	5	NA	0	NA	0	NA	0	NA	0	0	0	0	0	1
211	2	2	Minus	D	0	1	0	3.595	4	D	0	0.5	1	0.5	0	0	0	0	0	0	0	1
211	3	2	Minus	D	0	1	0	3.822	4	D	0	0.4	1	0.6	0	0	0	0	0	0	0	1
211	4	2	Minus	D	0	1	0	3.43	4	D	0	0.25	1	0.75	0	0	0	0	0	0	0	1
211	5	2	Minus	D	0	1	0	2.076	4	D	0	0.25	1	0.75	0	0	0	0	0	0	0	1
211	6	2	Minus	D	0	1	0	2.621	4	D	0	0.25	1	0.75	0	0	0	0	0	0	0	1
211	7	2	Minus	D	0	1	0	2.578	4	D	0	0.25	1	0.75	0	0	0	0	0	0	0	1
211	8	2	Minus	D	0	1	0	2.401	4	D	0	0.25	1	0.75	0	0	0	0	0	0	0	1
211	9	2	Minus	D	0	1	0	2.467	4	D	0	0.25	1	0.75	0	0	0	0	0	0	0	1
211	10	2	Minus	D	0	1	0	1.962	3	D	0	0.25	1	0.75	0	0	0	0	0	0	0	1
211	11	2	Minus	D	0	1	0	2.526	5	D	0	0.25	1	0.75	0	0	0	0	0	0	1	1
211	12	2	Minus	D	0	1	0	2.003	5	D	0	0	1	1	0	0	0	0	0	0	0	1
211	13	2	Minus	D	0	1	0	2.024	5	D	0	0	1	1	0	0	0	0	0	0	0	1
211	14	2	Minus	D	0	1	0	3.394	5	D	0	0	1	1	0	0	0	0	0	0	0	1
211	15	2	Minus	D	0	1	0	2.574	5	D	0	0	1	1	0	0	0	0	0	0	0	1
212	0	2	Minus	NA	0	0	0	NA	3	NA	NA	NA	NA	NA	NA	NA	0	0	0	0	0	0
212	1	2	Minus	C	1	0	0	1.461	6	NA	0	NA	0	NA	0	NA	0	0	0	0	1	0
212	2	2	Minus	C	1	0	0	2.488	9	C	1	0.6666666666666666	0	0.33333333333333337	0	0	0	0	0	0	1	0
212	3	2	Minus	C	1	0	0	2.479	7	C	1	0.33333333333333337	0	0.5	0	0.16666666666666669	0	0	0	0	1	0
212	4	2	Minus	C	1	0	0	1.597	5	C	1	0.4444444444444444	0	0.5555555555555556	0	0	0	0	0	0	1	0
212	5	2	Minus	C	1	0	0	1.802	6	C	1	0.2857142857142857	0	0.5714285714285714	0	0.14285714285714288	0	0	0	0	1	0
212	6	2	Minus	C	1	0	0	1.858	11	C	1	0.2	0	0.8	0	0	0	0	0	0	1	0
212	7	2	Minus	C	1	0	0	1.614	10	C	1	0.33333333333333337	0	0.6666666666666666	0	0	0	0	0	0	1	0
212	8	2	Minus	C	1	0	0	1.702	6	C	1	0.4545454545454546	0	0.4545454545454545	0	0.0909090909090909	0	0	0	0	1	0
212	9	2	Minus	C	1	0	0	1.422	8	C	1	0.5	0	0.5	0	0	0	0	0	0	1	0
212	10	2	Minus	C	1	0	0	1.659	7	C	1	0.33333333333333337	0	0.5	0	0.16666666666666669	0	0	0	0	1	0
212	11	2	Minus	C	1	0	0	1.465	7	C	1	0.5	0	0.5	0	0	0	0	0	0	1	0
212	12	2	Minus	C	1	0	0	1.757	7	C	1	0.42857142857142855	0	0.5714285714285714	0	0	0	0	0	0	1	0
212	13	2	Minus	C	1	0	0	1.737	7	C	1	0.2857142857142857	0	0.7142857142857143	0	0	0	0	0	0	1	0
212	14	2	Minus	C	1	0	0	1.512	8	C	1	0.5714285714285714	0	0.42857142857142855	0	0	0	0	0	0	1	0
212	15	2	Minus	C	1	0	0	8.32	8	C	1	0.42857142857142855	0	0.42857142857142855	0	0.14285714285714288	0	0	0	0	1	0
213	0	2	Minus	NA	0	0	0	NA	1	NA	NA	NA	NA	NA	NA	NA	0	0	0	0	0	1
213	1	2	Minus	D	0	1	0	1.987	5	NA	0	NA	0	NA	0	NA	0	0	0	0	1	1
213	2	2	Minus	D	0	1	0	1.862	7	D	0	0	1	1	0	0	0	0	0	0	1	1
213	3	2	Minus	D	0	1	0	3.424	5	D	0	0.4	1	0.6	0	0	0	0	0	0	1	1
213	4	2	Minus	D	0	1	0	2.246	7	D	0	0.42857142857142855	1	0.5714285714285714	0	0	0	0	0	0	1	1
213	5	2	Minus	D	0	1	0	2.921	7	D	0	0.2	1	0.8	0	0	0	0	0	0	1	1
213	6	2	Minus	D	0	1	0	2.294	5	D	0	0.2857142857142857	1	0.7142857142857143	0	0	0	0	0	0	1	1
213	7	2	Minus	D	0	1	0	1.887	5	D	0	0.2857142857142857	1	0.7142857142857143	0	0	0	0	0	0	1	1
213	8	2	Minus	D	0	1	0	2.398	4	D	0	0.2	1	0.8	0	0	0	0	0	0	1	1
213	9	2	Minus	D	0	1	0	2.475	4	D	0	0.2	1	0.8	0	0	0	0	0	0	1	1
213	10	2	Minus	D	0	1	0	2.381	5	D	0	0	1	1	0	0	0	0	0	0	1	1
213	11	2	Minus	D	0	1	0	1.773	6	D	0	0.25	1	0.75	0	0	0	0	0	0	1	1
213	12	2	Minus	D	0	1	0	2.513	6	D	0	0.2	1	0.8	0	0	0	0	0	0	1	1
213	13	2	Minus	D	0	1	0	2.131	6	D	0	0.33333333333333337	1	0.6666666666666666	0	0	0	0	0	0	1	1
213	14	2	Minus	D	0	1	0	2.06	6	D	0	0.33333333333333337	1	0.6666666666666666	0	0	0	0	0	0	0	1
213	15	2	Minus	D	0	1	0	2.382	6	D	0	0.16666666666666669	1	0.6666666666666666	0	0.16666666666666666	0	0	0	0	1	1
214	0	2	Minus	NA	0	0	0	NA	5	NA	NA	NA	NA	NA	NA	NA	0	0	0	0	0	1
214	1	2	Minus	C	1	0	0	8.146	6	NA	0	NA	0	NA	0	NA	0	0	0	0	1	1
214	2	2	Minus	C	1	0	0	2.473	6	C	1	0.4	0	0.6	0	0	0	0	0	0	1	1
214	3	2	Minus	C	1	0	0	2.319	6	C	1	0.33333333333333337	0	0.6666666666666666	0	0	0	0	0	0	1	1
214	4	2	Minus	C	1	0	0	2.023	7	C	1	0.33333333333333337	0	0.6666666666666666	0	0	0	0	0	0	1	1
214	5	2	Minus	P	0	0	1	2.186	4	C	1	0.5	0	0.5	0	0	0	1	0	0	1	1
214	6	2	Minus	C	1	0	0	2.178	7	P	0	0.5714285714285714	0	0.42857142857142855	1	0	0	0	0	0	1	1
214	7	2	Minus	C	1	0	0	2.833	8	C	1	0.75	0	0.25	0	0	0	0	0	0	1	1
214	8	2	Minus	C	1	0	0	1.735	6	C	1	0.7142857142857143	0	0.2857142857142857	0	0	0	0	0	0	1	1
214	9	2	Minus	C	1	0	0	3.546	5	C	1	0.625	0	0.375	0	0	0	0	0	0	1	1
214	10	2	Minus	C	1	0	0	2.146	5	C	1	0.5	0	0.5	0	0	0	0	0	0	0	1
214	11	2	Minus	P	0	0	1	3.04	6	C	1	0.4	0	0.6	0	0	1	1	0	0	1	1
214	12	2	Minus	C	1	0	0	1.829	7	P	0	0.4	0	0.6	1	0	0	0	0	0	1	1
214	13	2	Minus	C	1	0	0	2.279	5	C	1	0.33333333333333337	0	0.6666666666666666	0	0	0	0	0	0	1	1
214	14	2	Minus	P	0	0	1	2.489	7	C	1	0.42857142857142855	0	0.5714285714285714	0	0	1	1	0	0	1	1
214	15	2	Minus	C	1	0	0	1.644	7	P	0	0.4	0	0.6	1	0	0	0	0	0	1	1
300	0	3	Minus	NA	0	0	0	NA	4	NA	NA	NA	NA	NA	NA	NA	0	0	0	0	0	1
300	1	3	Minus	C	1	0	0	1.792	6	NA	0	NA	0	NA	0	NA	0	0	0	0	1	1
300	2	3	Minus	C	1	0	0	1.746	6	C	1	0.25	0	0.75	0	0	0	0	0	0	1	1
300	3	3	Minus	C	1	0	0	2.185	5	C	1	0.33333333333333337	0	0.6666666666666666	0	0	0	0	0	0	1	1
300	4	3	Minus	C	1	0	0	2.144	6	C	1	0.33333333333333337	0	0.6666666666666666	0	0	0	0	0	0	1	1
300	5	3	Minus	C	1	0	0	2.104	5	C	1	0.4	0	0.6	0	0	0	0	0	0	1	1
300	6	3	Minus	C	1	0	0	2.408	5	C	1	0.33333333333333337	0	0.6666666666666666	0	0	0	0	0	0	1	1
300	7	3	Minus	C	1	0	0	2.096	6	C	1	0.4	0	0.6	0	0	0	0	0	0	1	1
300	8	3	Minus	C	1	0	0	2.215	7	C	1	0.2	0	0.8	0	0	0	0	0	0	1	1
300	9	3	Minus	C	1	0	0	2.279	7	C	1	0.33333333333333337	0	0.5	0	0.16666666666666666	0	0	0	0	1	1
300	10	3	Minus	C	1	0	0	2.121	6	C	1	0.5714285714285714	0	0.42857142857142855	0	0	0	0	0	0	1	1
301	0	3	Minus	NA	0	0	0	NA	4	NA	NA	NA	NA	NA	NA	NA	0	0	0	0	0	1
301	1	3	Minus	D	0	1	0	2.255	4	NA	0	NA	0	NA	0	NA	0	0	0	0	0	1
301	2	3	Minus	C	1	0	0	2.352	4	D	0	0.5	1	0.5	0	0	0	0	0	0	0	1
301	3	3	Minus	D	0	1	0	2.292	4	C	1	0.75	0	0.25	0	0	0	0	0	0	0	1
301	4	3	Minus	D	0	1	0	2.124	4	D	0	0.5	1	0.5	0	0	0	0	0	0	0	1
301	5	3	Minus	D	0	1	0	2.263	4	D	0	0.5	1	0.25	0	0.25	0	0	0	0	0	1
301	6	3	Minus	C	1	0	0	3.065	3	D	0	0.75	1	0.25	0	0	0	0	0	0	0	1
301	7	3	Minus	D	0	1	0	2.053	3	C	1	0.75	0	0.25	0	0	0	0	0	0	0	1
301	8	3	Minus	D	0	1	0	2.276	3	D	0	0.6666666666666666	1	0.33333333333333337	0	0	0	0	0	0	0	1
301	9	3	Minus	D	0	1	0	2.14	3	D	0	0.6666666666666666	1	0.33333333333333337	0	0	0	0	0	0	0	1
301	10	3	Minus	D	0	1	0	2.374	2	D	0	0.6666666666666666	1	0.33333333333333337	0	0	0	0	0	0	0	1
301	11	3	Minus	D	0	1	0	2.254	1	D	0	0.6666666666666666	1	0.33333333333333337	0	0	0	0	0	0	0	1
301	12	3	Minus	C	1	0	0	2.088	1	D	0	0	1	1	0	0	0	0	0	0	0	1
301	13	3	Minus	D	0	1	0	2.075	1	C	1	0	0	1	0	0	0	0	0	0	0	1
301	14	3	Minus	C	1	0	0	2.277	1	D	0	0	1	1	0	0	0	0	0	0	0	1
301	15	3	Minus	D	0	1	0	1.643	NA	C	1	0	0	1	0	0	0	0	0	0	0	1
302	0	3	Minus	NA	0	0	0	NA	2	NA	NA	NA	NA	NA	NA	NA	0	0	0	0	0	0
302	1	3	Minus	C	1	0	0	2.297	3	NA	0	NA	0	NA	0	NA	0	0	0	0	1	0
302	2	3	Minus	C	1	0	0	2.552	6	C	1	0.5	0	0.5	0	0	0	0	0	0	1	0
302	3	3	Minus	C	1	0	0	2.329	5	C	1	0.6666666666666666	0	0.33333333333333337	0	0	0	0	0	0	0	0
302	4	3	Minus	C	1	0	0	1.896	5	C	1	0.5	0	0.33333333333333337	0	0.16666666666666666	0	0	0	0	1	0
302	5	3	Minus	C	1	0	0	2.423	6	C	1	0.4	0	0.6	0	0	0	0	0	0	1	0
302	6	3	Minus	C	1	0	0	2.241	7	C	1	0.4	0	0.6	0	0	0	0	0	0	1	0
302	7	3	Minus	C	1	0	0	2.617	6	C	1	0.8333333333333334	0	0.16666666666666669	0	0	0	0	0	0	0	0
302	8	3	Minus	C	1	0	0	2.102	5	C	1	0.42857142857142855	0	0.5714285714285714	0	0	0	0	0	0	1	0
302	9	3	Minus	C	1	0	0	2.124	6	C	1	0.33333333333333337	0	0.6666666666666666	0	0	0	0	0	0	1	0
302	10	3	Minus	C	1	0	0	3.801	5	C	1	0.6	0	0.4	0	0	0	0	0	0	1	0
303	0	3	Minus	NA	0	0	0	NA	3	NA	NA	NA	NA	NA	NA	NA	0	0	0	0	0	1
303	1	3	Minus	C	1	0	0	3.561	1	NA	0	NA	0	NA	0	NA	0	0	0	0	1	1
303	2	3	Minus	C	1	0	0	2.473	7	C	1	0.33333333333333337	0	0.6666666666666666	0	0	0	0	0	0	1	1
303	3	3	Minus	C	1	0	0	2.514	8	C	1	1	0	0	0	0	0	0	0	0	1	1
303	4	3	Minus	C	1	0	0	2.281	7	C	1	0.2857142857142857	0	0.5714285714285714	0	0.14285714285714288	0	0	0	0	1	1
303	5	3	Minus	C	1	0	0	2.227	7	C	1	0.25	0	0.625	0	0.125	0	0	0	0	1	1
303	6	3	Minus	C	1	0	0	2.2	8	C	1	0.42857142857142855	0	0.5714285714285714	0	0	0	0	0	0	1	1
303	7	3	Minus	C	1	0	0	2.664	8	C	1	0.8571428571428571	0	0.14285714285714288	0	0	0	0	0	0	1	1
303	8	3	Minus	C	1	0	0	2.034	4	C	1	0.5	0	0.5	0	0	0	0	0	0	1	1
303	9	3	Minus	C	1	0	0	2.233	3	C	1	0.375	0	0.5	0	0.125	0	0	0	0	1	1
303	10	3	Minus	C	1	0	0	3.641	5	C	1	0.5	0	0.5	0	0	0	0	0	0	1	1
304	0	3	Minus	NA	0	0	0	NA	2	NA	NA	NA	NA	NA	NA	NA	0	0	0	0	0	0
304	1	3	Minus	D	0	1	0	3.085	3	NA	0	NA	0	NA	0	NA	0	0	0	0	1	0
304	2	3	Minus	C	1	0	0	3.496	6	D	0	1	1	0	0	0	0	0	0	0	1	0
304	3	3	Minus	P	0	0	1	7.283	6	C	1	1	0	0	0	0	0	0	0	1	1	0
304	4	3	Minus	D	0	1	0	2.719	6	P	0	0.8333333333333334	0	0.16666666666666666	1	0	0	0	0	0	0	0
304	5	3	Minus	D	0	1	0	1.866	5	D	0	0.6666666666666666	1	0.33333333333333337	0	0	0	0	0	0	0	0
304	6	3	Minus	C	1	0	0	3.447	7	D	0	0.6666666666666666	1	0.33333333333333337	0	0	0	0	0	0	1	0
304	7	3	Minus	D	0	1	0	2.968	6	C	1	0.6	0	0.4	0	0	0	0	0	0	1	0
304	8	3	Minus	D	0	1	0	4.858	6	D	0	0.42857142857142855	1	0.5714285714285714	0	0	0	0	0	0	1	0
304	9	3	Minus	C	1	0	0	2.638	10	D	0	0.5	1	0.5	0	0	0	0	0	0	1	0
304	10	3	Minus	D	0	1	0	2.141	10	C	1	0.5	0	0.5	0	0	0	0	0	0	1	0
304	11	3	Minus	D	0	1	0	2.748	9	D	0	0.20000000000000004	1	0.8	0	0	0	0	0	0	1	0
304	12	3	Minus	D	0	1	0	2.451	8	D	0	0.1111111111111111	1	0.8888888888888888	0	0	0	0	0	0	0	0
304	13	3	Minus	D	0	1	0	3.98	8	D	0	0	1	1	0	0	0	0	0	0	0	0
304	14	3	Minus	D	0	1	0	2.223	8	D	0	0.375	1	0.625	0	0	0	0	0	0	0	0
304	15	3	Minus	D	0	1	0	2.05	5	D	0	0.125	1	0.875	0	0	0	0	0	0	0	0
305	0	3	Minus	NA	0	0	0	NA	4	NA	NA	NA	NA	NA	NA	NA	0	0	0	0	0	0
305	1	3	Minus	C	1	0	0	3.451	4	NA	0	NA	0	NA	0	NA	0	0	0	0	0	0
305	2	3	Minus	C	1	0	0	2.819	7	C	1	0.25	0	0.75	0	0	0	0	0	0	1	0
305	3	3	Minus	C	1	0	0	2.395	8	C	1	0.5	0	0.5	0	0	0	0	0	0	1	0
305	4	3	Minus	C	1	0	0	3.003	8	C	1	0.42857142857142855	0	0.42857142857142855	0	0.14285714285714288	0	0	0	0	1	0
305	5	3	Minus	C	1	0	0	2.957	8	C	1	0.5	0	0.375	0	0.125	0	0	0	0	1	0
305	6	3	Minus	C	1	0	0	3.268	7	C	1	0.5	0	0.5	0	0	0	0	0	0	0	0
305	7	3	Minus	C	1	0	0	2.541	8	C	1	0.625	0	0.375	0	0	0	0	0	0	1	0
305	8	3	Minus	C	1	0	0	3.408	9	C	1	0.42857142857142855	0	0.5714285714285714	0	0	0	0	0	0	1	0
305	9	3	Minus	C	1	0	0	2.607	8	C	1	0.375	0	0.5	0	0.125	0	0	0	0	0	0
305	10	3	Minus	D	0	1	0	2.666	8	C	1	0.5555555555555556	0	0.4444444444444444	0	0	0	0	0	0	1	0
305	11	3	Minus	D	0	1	0	2.714	6	D	0	0.25	1	0.75	0	0	0	0	0	0	0	0
305	12	3	Minus	D	0	1	0	3.127	5	D	0	0.16666666666666666	1	0.8333333333333334	0	0	0	0	0	0	1	0
305	13	3	Minus	C	1	0	0	2.956	5	D	0	0	1	1	0	0	0	0	0	0	0	0
305	14	3	Minus	D	0	1	0	3.141	4	C	1	0	0	1	0	0	0	0	0	0	1	0
305	15	3	Minus	C	1	0	0	3.584	2	D	0	0	1	1	0	0	0	0	0	0	1	0
306	0	3	Minus	NA	0	0	0	NA	4	NA	NA	NA	NA	NA	NA	NA	0	0	0	0	0	1
306	1	3	Minus	D	0	1	0	2.269	6	NA	0	NA	0	NA	0	NA	0	0	0	0	1	1
306	2	3	Minus	D	0	1	0	3.003	6	D	0	0.75	1	0.25	0	0	0	0	0	0	1	1
306	3	3	Minus	D	0	1	0	2.142	6	D	0	0.5	1	0.5	0	0	0	0	0	0	0	1
306	4	3	Minus	D	0	1	0	1.91	6	D	0	0.16666666666666669	1	0.8333333333333334	0	0	0	0	0	0	0	1
306	5	3	Minus	D	0	1	0	1.829	6	D	0	0.16666666666666669	1	0.6666666666666666	0	0.16666666666666669	0	0	0	0	1	1
306	6	3	Minus	D	0	1	0	2.004	7	D	0	0.33333333333333337	1	0.6666666666666666	0	0	0	0	0	0	1	1
306	7	3	Minus	D	0	1	0	1.914	6	D	0	0.33333333333333337	1	0.6666666666666666	0	0	0	0	0	0	1	1
306	8	3	Minus	D	0	1	0	2.108	5	D	0	0.2857142857142857	1	0.7142857142857143	0	0	0	0	0	0	1	1
306	9	3	Minus	D	0	1	0	2.513	6	D	0	0.16666666666666669	1	0.6666666666666666	0	0.16666666666666669	0	0	0	0	1	1
306	10	3	Minus	D	0	1	0	2.323	6	D	0	0.4	1	0.6	0	0	0	0	0	0	0	1
306	11	3	Minus	D	0	1	0	3.115	6	D	0	0.16666666666666669	1	0.8333333333333334	0	0	0	0	0	0	1	1
306	12	3	Minus	D	0	1	0	2.48	6	D	0	0.16666666666666669	1	0.8333333333333334	0	0	0	0	0	0	1	1
306	13	3	Minus	D	0	1	0	2.111	6	D	0	0	1	1	0	0	0	0	0	0	1	1
306	14	3	Minus	D	0	1	0	1.814	5	D	0	0.33333333333333337	1	0.6666666666666666	0	0	0	0	0	0	1	1
306	15	3	Minus	D	0	1	0	1.936	4	D	0	0.16666666666666669	1	0.8333333333333334	0	0	0	0	0	0	1	1
307	0	3	Minus	NA	0	0	0	NA	5	NA	NA	NA	NA	NA	NA	NA	0	0	0	0	0	1
307	1	3	Minus	C	1	0	0	3.397	4	NA	0	NA	0	NA	0	NA	0	0	0	0	0	1
307	2	3	Minus	C	1	0	0	3.343	5	C	1	0.2	0	0.8	0	0	0	0	0	0	1	1
307	3	3	Minus	C	1	0	0	2.845	5	C	1	0.5	0	0.5	0	0	0	0	0	0	1	1
307	4	3	Minus	C	1	0	0	2.552	5	C	1	0.2	0	0.6	0	0.2	0	0	0	0	0	1
307	5	3	Minus	C	1	0	0	3.666	5	C	1	0.6	0	0.2	0	0.2	0	0	0	0	1	1
307	6	3	Minus	C	1	0	0	3.205	5	C	1	0.8	0	0.2	0	0	0	0	0	0	0	1
307	7	3	Minus	C	1	0	0	3.155	6	C	1	0.8	0	0.2	0	0	0	0	0	0	1	1
307	8	3	Minus	C	1	0	0	3.312	5	C	1	0.8	0	0.2	0	0	0	0	0	0	1	1
307	9	3	Minus	C	1	0	0	7.44	6	C	1	0.6666666666666666	0	0.16666666666666669	0	0.16666666666666669	0	0	0	0	1	1
307	10	3	Minus	D	0	1	0	2.95	4	C	1	0.8	0	0.2	0	0	0	0	0	0	1	1
307	11	3	Minus	D	0	1	0	2.679	3	D	0	0.5	1	0.5	0	0	0	0	0	0	1	1
307	12	3	Minus	D	0	1	0	3.49	2	D	0	0.33333333333333337	1	0.6666666666666666	0	0	0	0	0	0	0	1
307	13	3	Minus	C	1	0	0	3.867	2	D	0	0	1	1	0	0	0	0	0	0	0	1
307	14	3	Minus	D	0	1	0	3.223	2	C	1	0	0	1	0	0	0	0	0	0	0	1
307	15	3	Minus	C	1	0	0	2.467	2	D	0	0	1	1	0	0	0	0	0	0	0	1
308	0	3	Minus	NA	0	0	0	NA	3	NA	NA	NA	NA	NA	NA	NA	0	0	0	0	0	1
308	1	3	Minus	D	0	1	0	7.178	5	NA	0	NA	0	NA	0	NA	0	0	0	0	1	1
308	2	3	Minus	C	1	0	0	2.325	8	D	0	0.33333333333333337	1	0.6666666666666666	0	0	0	0	0	0	1	1
308	3	3	Minus	D	0	1	0	2.163	8	C	1	0.4	0	0.6	0	0	0	0	0	0	1	1
308	4	3	Minus	P	0	0	1	2.558	10	D	0	0.375	1	0.625	0	0	1	0	0	0	1	1
308	5	3	Minus	C	1	0	0	1.929	9	P	0	0.5	0	0.5	1	0	0	0	0	0	0	1
308	6	3	Minus	C	1	0	0	1.645	9	C	1	0.4	0	0.6	0	0	0	0	0	0	1	1
308	7	3	Minus	C	1	0	0	2.356	8	C	1	0.5555555555555556	0	0.4444444444444444	0	0	0	0	0	0	1	1
308	8	3	Minus	P	0	0	1	2.956	8	C	1	0.4444444444444444	0	0.5555555555555556	0	0	1	1	0	0	1	1
308	9	3	Minus	C	1	0	0	2.259	6	P	0	0.625	0	0.375	1	0	0	0	0	0	1	1
308	10	3	Minus	C	1	0	0	2.625	7	C	1	0.625	0	0.375	0	0	0	0	0	0	1	1
308	11	3	Minus	C	1	0	0	2.596	6	C	1	0	0	1	0	0	0	0	0	0	1	1
308	12	3	Minus	D	0	1	0	2.743	4	C	1	0	0	1	0	0	0	0	0	0	1	1
308	13	3	Minus	C	1	0	0	4.939	5	D	0	0	1	1	0	0	0	0	0	0	1	1
308	14	3	Minus	C	1	0	0	2.601	5	C	1	0	0	1	0	0	0	0	0	0	0	1
308	15	3	Minus	C	1	0	0	8.474	4	C	1	0	0	1	0	0	0	0	0	0	0	1
309	0	3	Minus	NA	0	0	0	NA	2	NA	NA	NA	NA	NA	NA	NA	0	0	0	0	0	0
309	1	3	Minus	D	0	1	0	2.119	5	NA	0	NA	0	NA	0	NA	0	0	0	0	1	0
309	2	3	Minus	D	0	1	0	2.316	7	D	0	0.5	1	0.5	0	0	0	0	0	0	1	0
309	3	3	Minus	D	0	1	0	2.559	7	D	0	0.6	1	0.4	0	0	0	0	0	0	1	0
309	4	3	Minus	D	0	1	0	1.858	9	D	0	0.42857142857142855	1	0.5714285714285714	0	0	0	0	0	0	1	0
309	5	3	Minus	D	0	1	0	2.115	8	D	0	0.2857142857142857	1	0.7142857142857143	0	0	0	0	0	0	1	0
309	6	3	Minus	D	0	1	0	2.179	10	D	0	0.4444444444444444	1	0.5555555555555556	0	0	0	0	0	0	1	0
309	7	3	Minus	D	0	1	0	3.794	11	D	0	0.5	1	0.5	0	0	0	0	0	0	1	0
309	8	3	Minus	D	0	1	0	6.653	10	D	0	0.4	1	0.6	0	0	0	0	0	0	1	0
309	9	3	Minus	D	0	1	0	5.508	9	D	0	0.3636363636363637	1	0.5454545454545454	0	0.0909090909090909	0	0	0	0	0	0
309	10	3	Minus	D	0	1	0	2.246	9	D	0	0.5	1	0.5	0	0	0	0	0	0	0	0
309	11	3	Minus	D	0	1	0	2.029	8	D	0	0.2222222222222222	1	0.7777777777777778	0	0	0	0	0	0	1	0
309	12	3	Minus	D	0	1	0	8.77	8	D	0	0.125	1	0.875	0	0	0	0	0	0	1	0
309	13	3	Minus	D	0	1	0	6.831	8	D	0	0.125	1	0.875	0	0	0	0	0	0	0	0
309	14	3	Minus	D	0	1	0	20.553	8	D	0	0.25	1	0.75	0	0	0	0	0	0	1	0
310	0	3	Minus	NA	0	0	0	NA	2	NA	NA	NA	NA	NA	NA	NA	0	0	0	0	0	1
310	1	3	Minus	D	0	1	0	1.789	6	NA	0	NA	0	NA	0	NA	0	0	0	0	1	1
310	2	3	Minus	D	0	1	0	2.39	7	D	0	1	1	0	0	0	0	0	0	0	1	1
310	3	3	Minus	D	0	1	0	5.233	7	D	0	0.6666666666666666	1	0.33333333333333337	0	0	0	0	0	0	1	1
310	4	3	Minus	D	0	1	0	5.696	9	D	0	0.5714285714285714	1	0.42857142857142855	0	0	0	0	0	0	1	1
310	5	3	Minus	D	0	1	0	3.921	7	D	0	0.42857142857142855	1	0.42857142857142855	0	0.14285714285714288	0	0	0	0	1	1
310	6	3	Minus	D	0	1	0	7.849	8	D	0	0.5555555555555556	1	0.4444444444444444	0	0	0	0	0	0	1	1
310	7	3	Minus	D	0	1	0	5.714	5	D	0	0.42857142857142855	1	0.5714285714285714	0	0	0	0	0	0	1	1
310	8	3	Minus	D	0	1	0	6.38	4	D	0	0.5	1	0.5	0	0	0	0	0	0	1	1
310	9	3	Minus	D	0	1	0	1.904	4	D	0	0.2	1	0.8	0	0	0	0	0	0	1	1
310	10	3	Minus	D	0	1	0	1.908	4	D	0	0	1	1	0	0	0	0	0	0	1	1
310	11	3	Minus	D	0	1	0	3.058	3	D	0	0	1	1	0	0	0	0	0	0	1	1
310	12	3	Minus	D	0	1	0	3.05	4	D	0	0	1	1	0	0	0	0	0	0	1	1
310	13	3	Minus	D	0	1	0	2.132	4	D	0	0	1	1	0	0	0	0	0	0	1	1
310	14	3	Minus	D	0	1	0	28.642	4	D	0	0	1	1	0	0	0	0	0	0	1	1
311	0	3	Minus	NA	0	0	0	NA	5	NA	NA	NA	NA	NA	NA	NA	0	0	0	0	0	0
311	1	3	Minus	D	0	1	0	2.139	5	NA	0	NA	0	NA	0	NA	0	0	0	0	0	0
311	2	3	Minus	D	0	1	0	1.986	7	D	0	0.4	1	0.6	0	0	0	0	0	0	1	0
311	3	3	Minus	D	0	1	0	2.48	7	D	0	0.6	1	0.4	0	0	0	0	0	0	1	0
311	4	3	Minus	D	0	1	0	2.278	8	D	0	0.42857142857142855	1	0.5714285714285714	0	0	0	0	0	0	1	0
311	5	3	Minus	D	0	1	0	2.551	8	D	0	0.42857142857142855	1	0.5714285714285714	0	0	0	0	0	0	0	0
311	6	3	Minus	D	0	1	0	3.657	8	D	0	0.375	1	0.625	0	0	0	0	0	0	0	0
311	7	3	Minus	D	0	1	0	2.404	8	D	0	0.5	1	0.5	0	0	0	0	0	0	0	0
311	8	3	Minus	D	0	1	0	1.771	8	D	0	0.375	1	0.625	0	0	0	0	0	0	0	0
311	9	3	Minus	D	0	1	0	2.48	8	D	0	0.25	1	0.625	0	0.125	0	0	0	0	0	0
311	10	3	Minus	D	0	1	0	2.173	8	D	0	0.5	1	0.5	0	0	0	0	0	0	1	0
311	11	3	Minus	D	0	1	0	1.935	7	D	0	0.25	1	0.75	0	0	0	0	0	0	1	0
311	12	3	Minus	D	0	1	0	2.334	7	D	0	0.14285714285714288	1	0.8571428571428571	0	0	0	0	0	0	0	0
311	13	3	Minus	D	0	1	0	2.313	7	D	0	0	1	1	0	0	0	0	0	0	1	0
311	14	3	Minus	D	0	1	0	2.507	7	D	0	0.2857142857142857	1	0.7142857142857143	0	0	0	0	0	0	0	0
311	15	3	Minus	D	0	1	0	1.597	5	D	0	0.14285714285714288	1	0.8571428571428571	0	0	0	0	0	0	0	0
312	0	3	Minus	NA	0	0	0	NA	3	NA	NA	NA	NA	NA	NA	NA	0	0	0	0	0	1
312	1	3	Minus	D	0	1	0	4.153	5	NA	0	NA	0	NA	0	NA	0	0	0	0	1	1
312	2	3	Minus	D	0	1	0	4.482	8	D	0	0.6666666666666666	1	0.33333333333333337	0	0	0	0	0	0	1	1
312	3	3	Minus	D	0	1	0	4.717	8	D	0	0.4	1	0.6	0	0	0	0	0	0	1	1
312	4	3	Minus	D	0	1	0	3.529	8	D	0	0.25	1	0.625	0	0.125	0	0	0	0	1	1
312	5	3	Minus	D	0	1	0	3.693	8	D	0	0.25	1	0.625	0	0.125	0	0	0	0	0	1
312	6	3	Minus	D	0	1	0	2.981	10	D	0	0.375	1	0.625	0	0	0	0	0	0	1	1
312	7	3	Minus	D	0	1	0	3.965	9	D	0	0.5	1	0.5	0	0	0	0	0	0	1	1
312	8	3	Minus	D	0	1	0	3.698	7	D	0	0.5	1	0.5	0	0	0	0	0	0	0	1
312	9	3	Minus	D	0	1	0	3.709	6	D	0	0.4444444444444444	1	0.5555555555555556	0	0	0	0	0	0	1	1
312	10	3	Minus	D	0	1	0	3.444	6	D	0	0.42857142857142855	1	0.5714285714285714	0	0	0	0	0	0	0	1
312	11	3	Minus	D	0	1	0	2.885	4	D	0	0.33333333333333337	1	0.6666666666666666	0	0	0	0	0	0	0	1
312	12	3	Minus	D	0	1	0	2.887	5	D	0	0	1	1	0	0	0	0	0	0	1	1
312	13	3	Minus	D	0	1	0	3.679	5	D	0	0	1	1	0	0	0	0	0	0	0	1
312	14	3	Minus	D	0	1	0	3.64	5	D	0	0	1	1	0	0	0	0	0	0	1	1
312	15	3	Minus	D	0	1	0	10.922	3	D	0	0	1	1	0	0	0	0	0	0	1	1
313	0	3	Minus	NA	0	0	0	NA	3	NA	NA	NA	NA	NA	NA	NA	0	0	0	0	0	1
313	1	3	Minus	C	1	0	0	2.544	3	NA	0	NA	0	NA	0	NA	0	0	0	0	0	1
313	2	3	Minus	C	1	0	0	3.547	4	C	1	0.33333333333333337	0	0.6666666666666666	0	0	0	0	0	0	1	1
313	3	3	Minus	C	1	0	0	4.733	4	C	1	0.33333333333333337	0	0.6666666666666666	0	0	0	0	0	0	0	1
313	4	3	Minus	C	1	0	0	3.486	5	C	1	0.25	0	0.5	0	0.25	0	0	0	0	1	1
313	5	3	Minus	C	1	0	0	2.568	4	C	1	0.25	0	0.5	0	0.25	0	0	0	0	1	1
313	6	3	Minus	C	1	0	0	2.478	4	C	1	0.6	0	0.4	0	0	0	0	0	0	0	1
313	7	3	Minus	C	1	0	0	2.326	6	C	1	0.75	0	0.25	0	0	0	0	0	0	1	1
313	8	3	Minus	C	1	0	0	2.239	3	C	1	0.75	0	0.25	0	0	0	0	0	0	0	1
313	9	3	Minus	D	0	1	0	4.629	6	C	1	0.6666666666666666	0	0.16666666666666669	0	0.16666666666666669	0	0	0	0	1	1
313	10	3	Minus	D	0	1	0	2.114	6	D	0	0.6666666666666666	1	0.33333333333333337	0	0	0	0	0	0	1	1
313	11	3	Minus	D	0	1	0	2.717	3	D	0	0.33333333333333337	1	0.6666666666666666	0	0	0	0	0	0	1	1
313	12	3	Minus	D	0	1	0	5.396	2	D	0	0	1	1	0	0	0	0	0	0	1	1
313	13	3	Minus	D	0	1	0	2.566	3	D	0	0	1	1	0	0	0	0	0	0	1	1
313	14	3	Minus	D	0	1	0	3.047	3	D	0	1	1	0	0	0	0	0	0	0	0	1
313	15	3	Minus	C	1	0	0	6.212	3	D	0	0.33333333333333337	1	0.6666666666666666	0	0	0	0	0	0	0	1
400	0	4	Minus	NA	0	0	0	NA	4	NA	NA	NA	NA	NA	NA	NA	0	0	0	0	0	1
400	1	4	Minus	C	1	0	0	2.227	3	NA	0	NA	0	NA	0	NA	0	0	0	0	0	1
400	2	4	Minus	D	0	1	0	2.536	5	C	1	0	0	1	0	0	0	0	0	0	1	1
400	3	4	Minus	P	0	0	1	3.602	5	D	0	0	1	1	0	0	1	1	0	0	1	1
400	4	4	Minus	D	0	1	0	3.608	5	P	0	0.2	0	0.8	1	0	0	0	0	0	1	1
400	5	4	Minus	D	0	1	0	3.457	6	D	0	0.4	1	0.6	0	0	0	0	0	0	1	1
400	6	4	Minus	C	1	0	0	2.376	7	D	0	0	1	0.6	0	0.4	0	0	0	0	1	1
400	7	4	Minus	D	0	1	0	2.465	7	C	1	0.33333333333333337	0	0.5	0	0.16666666666666669	0	0	0	0	0	1
400	8	4	Minus	D	0	1	0	2.769	4	D	0	0.14285714285714288	1	0.7142857142857143	0	0.14285714285714288	0	0	0	0	1	1
400	9	4	Minus	D	0	1	0	2.857	3	D	0	0.14285714285714288	1	0.8571428571428571	0	0	0	0	0	0	1	1
400	10	4	Minus	D	0	1	0	2.621	3	D	0	0.25	1	0.75	0	0	0	0	0	0	1	1
400	11	4	Minus	P	0	0	1	2.497	2	D	0	0.33333333333333337	1	0.6666666666666666	0	0	1	0	0	0	1	1
400	12	4	Minus	C	1	0	0	1.697	2	P	0	0.6666666666666666	0	0.33333333333333337	1	0	0	0	0	0	1	1
400	13	4	Minus	P	0	0	1	8.008	2	C	1	0	0	1	0	0	1	1	0	0	1	1
400	14	4	Minus	C	1	0	0	2.381	2	P	0	0	0	1	1	0	0	0	0	0	0	1
400	15	4	Minus	C	1	0	0	2.439	3	C	1	0	0	1	0	0	0	0	0	0	1	1
401	0	4	Minus	NA	0	0	0	NA	NA	NA	NA	NA	NA	NA	NA	NA	0	0	0	0	0	1
401	1	4	Minus	NA	0	0	0	NA	1	NA	0	NA	0	NA	0	NA	0	0	0	0	1	1
401	2	4	Minus	D	0	1	0	2.059	3	NA	0	NA	0	NA	0	NA	0	0	0	0	1	1
401	3	4	Minus	D	0	1	0	1.906	3	D	0	0	1	1	0	0	0	0	0	0	1	1
401	4	4	Minus	D	0	1	0	2.246	4	D	0	0	1	0.6666666666666666	0	0.33333333333333337	0	0	0	0	1	1
401	5	4	Minus	D	0	1	0	2.05	5	D	0	0	1	1	0	0	0	0	0	0	1	1
401	6	4	Minus	D	0	1	0	1.778	4	D	0	0	1	1	0	0	0	0	0	0	1	1
401	7	4	Minus	D	0	1	0	2.555	3	D	0	0.4	1	0.2	0	0.4	0	0	0	0	1	1
401	8	4	Minus	D	0	1	0	2.169	3	D	0	0.5	1	0.5	0	0	0	0	0	0	0	1
401	9	4	Minus	D	0	1	0	2.188	4	D	0	0.33333333333333337	1	0.6666666666666666	0	0	0	0	0	0	1	1
401	10	4	Minus	D	0	1	0	2.343	3	D	0	0.33333333333333337	1	0.6666666666666666	0	0	0	0	0	0	0	1
401	11	4	Minus	D	0	1	0	2.242	4	D	0	0.25	1	0.75	0	0	0	0	0	0	1	1
401	12	4	Minus	D	0	1	0	2.146	4	D	0	0.33333333333333337	1	0.6666666666666666	0	0	0	0	0	0	0	1
401	13	4	Minus	D	0	1	0	2.051	5	D	0	0.25	1	0.75	0	0	0	0	0	0	1	1
401	14	4	Minus	D	0	1	0	2.327	6	D	0	0.25	1	0.75	0	0	0	0	0	0	1	1
401	15	4	Minus	D	0	1	0	1.903	6	D	0	0	1	1	0	0	0	0	0	0	0	1
403	0	4	Minus	NA	0	0	0	NA	3	NA	NA	NA	NA	NA	NA	NA	0	0	0	0	0	1
403	1	4	Minus	D	0	1	0	25.415	4	NA	0	NA	0	NA	0	NA	0	0	0	0	1	1
403	2	4	Minus	D	0	1	0	2.416	5	D	0	0.33333333333333337	1	0.6666666666666666	0	0	0	0	0	0	1	1
403	3	4	Minus	P	0	0	1	24.795	6	D	0	0	1	0.75	0	0.25	1	1	1	0	1	1
403	4	4	Minus	C	1	0	0	19.402	4	P	0	0	0	1	1	0	0	0	0	0	1	1
403	5	4	Minus	P	0	0	1	9.108	4	C	1	0.16666666666666669	0	0.8333333333333334	0	0	1	1	0	0	1	1
403	6	4	Minus	C	1	0	0	4.279	4	P	0	0	0	1	1	0	0	0	0	0	1	1
403	7	4	Minus	P	0	0	1	3.99	3	C	1	0.25	0	0.5	0	0.25	1	1	1	0	1	1
403	8	4	Minus	D	0	1	0	2.176	3	P	0	0.25	0	0.75	1	0	0	0	0	0	1	1
403	9	4	Minus	D	0	1	0	6.244	3	D	0	0.33333333333333337	1	0.6666666666666666	0	0	0	0	0	0	0	1
403	10	4	Minus	D	0	1	0	13.829	2	D	0	0	1	1	0	0	0	0	0	0	1	1
403	11	4	Minus	C	1	0	0	3.274	3	D	0	0	1	0.6666666666666666	0	0.33333333333333337	0	0	0	0	1	1
403	12	4	Minus	D	0	1	0	1.935	1	C	1	0	0	0.5	0	0.5	0	0	0	0	1	1
403	13	4	Minus	D	0	1	0	1.353	3	D	0	0.6666666666666666	1	0.33333333333333337	0	0	0	0	0	0	1	1
403	14	4	Minus	D	0	1	0	3.136	1	D	0	0	1	0	0	1	0	0	0	0	1	1
403	15	4	Minus	D	0	1	0	2.4	2	D	0	0.6666666666666666	1	0.33333333333333337	0	0	0	0	0	0	1	1
405	0	4	Minus	NA	0	0	0	NA	1	NA	NA	NA	NA	NA	NA	NA	0	0	0	0	0	1
405	1	4	Minus	C	1	0	0	2.713	3	NA	0	NA	0	NA	0	NA	0	0	0	0	1	1
405	2	4	Minus	D	0	1	0	2.413	5	C	1	0	0	1	0	0	0	0	0	0	1	1
405	3	4	Minus	D	0	1	0	2.446	5	D	0	0	1	0.6666666666666666	0	0.33333333333333337	0	0	0	0	1	1
405	4	4	Minus	D	0	1	0	4.388	5	D	0	0.2	1	0.8	0	0	0	0	0	0	0	1
405	5	4	Minus	D	0	1	0	2.747	7	D	0	0.4	1	0.6	0	0	0	0	0	0	1	1
405	6	4	Minus	P	0	0	1	3.485	6	D	0	0	1	0.6	0	0.4	1	1	1	0	1	1
405	7	4	Minus	C	1	0	0	3.521	5	P	0	0.2857142857142857	0	0.5714285714285714	1	0.14285714285714288	0	0	0	0	1	1
405	8	4	Minus	C	1	0	0	5.676	5	C	1	0	0	0.8333333333333334	0	0.16666666666666669	0	0	0	0	1	1
405	9	4	Minus	D	0	1	0	2.479	5	C	1	0	0	1	0	0	0	0	0	0	0	1
405	10	4	Minus	P	0	0	1	3.591	4	D	0	0	1	1	0	0	1	1	0	0	0	1
405	11	4	Minus	P	0	0	1	4.088	6	P	0	0	0	1	1	0	1	1	0	0	1	1
405	12	4	Minus	C	1	0	0	3.473	5	P	0	0	0	1	1	0	0	0	0	0	1	1
405	13	4	Minus	D	0	1	0	3.275	3	C	1	0.16666666666666666	0	0.8333333333333334	0	0	0	0	0	0	1	1
405	14	4	Minus	D	0	1	0	2.99	3	D	0	0.2	1	0.8	0	0	0	0	0	0	1	1
405	15	4	Minus	D	0	1	0	2.681	4	D	0	0.33333333333333337	1	0.6666666666666666	0	0	0	0	0	0	1	1
406	0	4	Minus	NA	0	0	0	NA	4	NA	NA	NA	NA	NA	NA	NA	0	0	0	0	0	1
406	1	4	Minus	D	0	1	0	1.847	5	NA	0	NA	0	NA	0	NA	0	0	0	0	1	1
406	2	4	Minus	D	0	1	0	2.226	6	D	0	0.5	1	0.5	0	0	0	0	0	0	1	1
406	3	4	Minus	D	0	1	0	2.656	8	D	0	0.2	1	0.8	0	0	0	0	0	0	1	1
406	4	4	Minus	D	0	1	0	4.756	7	D	0	0.16666666666666666	1	0.5	0	0.33333333333333337	0	0	0	0	0	1
406	5	4	Minus	D	0	1	0	4.617	6	D	0	0.25	1	0.75	0	0	0	0	0	0	0	1
406	6	4	Minus	P	0	0	1	1.731	6	D	0	0	1	0.8571428571428571	0	0.14285714285714288	1	0	1	0	1	1
406	7	4	Minus	D	0	1	0	1.852	5	P	0	0.16666666666666669	0	0.6666666666666666	1	0.16666666666666669	0	0	0	0	1	1
406	8	4	Minus	D	0	1	0	3.481	7	D	0	0.33333333333333337	1	0.6666666666666666	0	0	0	0	0	0	1	1
406	9	4	Minus	D	0	1	0	1.992	8	D	0	0.2	1	0.8	0	0	0	0	0	0	1	1
406	10	4	Minus	D	0	1	0	1.867	5	D	0	0.2857142857142857	1	0.7142857142857143	0	0	0	0	0	0	1	1
406	11	4	Minus	D	0	1	0	2.113	5	D	0	0.25	1	0.625	0	0.125	0	0	0	0	0	1
406	12	4	Minus	D	0	1	0	1.95	7	D	0	0.2	1	0.6	0	0.2	0	0	0	0	1	1
406	13	4	Minus	D	0	1	0	1.679	6	D	0	0.4	1	0.6	0	0	0	0	0	0	1	1
406	14	4	Minus	D	0	1	0	1.575	5	D	0	0.2857142857142857	1	0.7142857142857143	0	0	0	0	0	0	1	1
406	15	4	Minus	D	0	1	0	3.081	6	D	0	0.16666666666666666	1	0.8333333333333334	0	0	0	0	0	0	1	1
407	0	4	Minus	NA	0	0	0	NA	5	NA	NA	NA	NA	NA	NA	NA	0	0	0	0	0	0
407	1	4	Minus	D	0	1	0	3.183	5	NA	0	NA	0	NA	0	NA	0	0	0	0	1	0
407	2	4	Minus	D	0	1	0	1.696	8	D	0	0.6	1	0.4	0	0	0	0	0	0	1	0
407	3	4	Minus	D	0	1	0	1.814	6	D	0	0.2	1	0.4	0	0.4	0	0	0	0	1	0
407	4	4	Minus	D	0	1	0	2.202	1	D	0	0.25	1	0.5	0	0.25	0	0	0	0	1	0
407	5	4	Minus	D	0	1	0	1.868	4	D	0	0.5	1	0.5	0	0	0	0	0	0	1	0
407	6	4	Minus	D	0	1	0	1.797	5	D	0	0	1	1	0	0	0	0	0	0	1	0
407	7	4	Minus	D	0	1	0	2.905	6	D	0	0.25	1	0.25	0	0.5	0	0	0	0	1	0
407	8	4	Minus	D	0	1	0	1.435	7	D	0	0.2	1	0.6	0	0.2	0	0	0	0	1	0
407	9	4	Minus	D	0	1	0	2.494	6	D	0	0.33333333333333337	1	0.6666666666666666	0	0	0	0	0	0	1	0
407	10	4	Minus	D	0	1	0	1.984	5	D	0	0.2857142857142857	1	0.7142857142857143	0	0	0	0	0	0	1	0
407	11	4	Minus	D	0	1	0	1.87	5	D	0	0.16666666666666669	1	0.6666666666666666	0	0.16666666666666669	0	0	0	0	0	0
407	12	4	Minus	D	0	1	0	1.729	5	D	0	0.4	1	0.4	0	0.2	0	0	0	0	1	0
407	13	4	Minus	D	0	1	0	1.944	6	D	0	0.6	1	0.4	0	0	0	0	0	0	1	0
407	14	4	Minus	D	0	1	0	3.168	5	D	0	0.4	1	0.6	0	0	0	0	0	0	1	0
407	15	4	Minus	D	0	1	0	1.728	6	D	0	0	1	1	0	0	0	0	0	0	1	0
408	0	4	Minus	NA	0	0	0	NA	2	NA	NA	NA	NA	NA	NA	NA	0	0	0	0	0	1
408	1	4	Minus	C	1	0	0	2.972	3	NA	0	NA	0	NA	0	NA	0	0	0	0	1	1
408	2	4	Minus	C	1	0	0	1.571	3	C	1	0.5	0	0.5	0	0	0	0	0	0	1	1
408	3	4	Minus	C	1	0	0	3.645	3	C	1	0	0	0.6666666666666666	0	0.33333333333333337	0	0	0	0	0	1
408	4	4	Minus	C	1	0	0	1.98	NA	C	1	0	0	1	0	0	0	0	0	0	1	1
408	5	4	Minus	NA	0	0	0	NA	2	C	1	0	0	1	0	0	0	0	0	0	1	1
408	6	4	Minus	C	1	0	0	2.994	3	NA	0	NA	0	NA	0	NA	0	0	0	0	1	1
408	7	4	Minus	C	1	0	0	7.932	3	C	1	0.5	0	0.5	0	0	0	0	0	0	1	1
408	8	4	Minus	C	1	0	0	4.328	5	C	1	0.33333333333333337	0	0.6666666666666666	0	0	0	0	0	0	1	1
408	9	4	Minus	C	1	0	0	2.602	4	C	1	0.33333333333333337	0	0.6666666666666666	0	0	0	0	0	0	1	1
408	10	4	Minus	C	1	0	0	1.832	5	C	1	0.2	0	0.8	0	0	0	0	0	0	1	1
408	11	4	Minus	C	1	0	0	1.975	5	C	1	0.25	0	0.75	0	0	0	0	0	0	0	1
408	12	4	Minus	C	1	0	0	3.784	5	C	1	0.2	0	0.8	0	0	0	0	0	0	0	1
408	13	4	Minus	C	1	0	0	2.86	5	C	1	0.2	0	0.8	0	0	0	0	0	0	0	1
408	14	4	Minus	D	0	1	0	2.428	4	C	1	0.2	0	0.8	0	0	0	0	0	0	1	1
408	15	4	Minus	C	1	0	0	3.669	5	D	0	0.2	1	0.8	0	0	0	0	0	0	1	1
409	0	4	Minus	NA	0	0	0	NA	4	NA	NA	NA	NA	NA	NA	NA	0	0	0	0	0	1
409	1	4	Minus	D	0	1	0	2.078	4	NA	0	NA	0	NA	0	NA	0	0	0	0	1	1
409	2	4	Minus	D	0	1	0	2.211	6	D	0	0.5	1	0.5	0	0	0	0	0	0	1	1
409	3	4	Minus	D	0	1	0	1.999	4	D	0	0	1	0.75	0	0.25	0	0	0	0	1	1
409	4	4	Minus	D	0	1	0	2.074	3	D	0	0.16666666666666669	1	0.5	0	0.33333333333333337	0	0	0	0	0	1
409	5	4	Minus	D	0	1	0	2.549	4	D	0	0.25	1	0.75	0	0	0	0	0	0	1	1
409	6	4	Minus	D	0	1	0	2.115	4	D	0	0	1	1	0	0	0	0	0	0	0	1
409	7	4	Minus	D	0	1	0	2.45	5	D	0	0.25	1	0.25	0	0.5	0	0	0	0	1	1
409	8	4	Minus	D	0	1	0	2.179	5	D	0	0.25	1	0.75	0	0	0	0	0	0	0	1
409	9	4	Minus	D	0	1	0	1.848	4	D	0	0.2	1	0.8	0	0	0	0	0	0	0	1
409	10	4	Minus	D	0	1	0	1.992	4	D	0	0	1	1	0	0	0	0	0	0	0	1
409	11	4	Minus	D	0	1	0	2.084	4	D	0	0	1	0.75	0	0.25	0	0	0	0	0	1
409	12	4	Minus	D	0	1	0	2.074	4	D	0	0	1	0.75	0	0.25	0	0	0	0	0	1
409	13	4	Minus	D	0	1	0	2.473	3	D	0	0.25	1	0.75	0	0	0	0	0	0	0	1
409	14	4	Minus	D	0	1	0	3.068	3	D	0	0	1	1	0	0	0	0	0	0	0	1
409	15	4	Minus	D	0	1	0	2.048	3	D	0	0	1	1	0	0	0	0	0	0	0	1
411	0	4	Minus	NA	0	0	0	NA	2	NA	NA	NA	NA	NA	NA	NA	0	0	0	0	0	1
411	1	4	Minus	D	0	1	0	5.172	6	NA	0	NA	0	NA	0	NA	0	0	0	0	1	1
411	2	4	Minus	P	0	0	1	8.207	6	D	0	0	1	1	0	0	1	1	0	0	1	1
411	3	4	Minus	D	0	1	0	2.365	6	P	0	0.2	0	0.6	1	0.2	0	0	0	0	1	1
411	4	4	Minus	D	0	1	0	6.656	3	D	0	0.33333333333333337	1	0.33333333333333337	0	0.33333333333333337	0	0	0	0	1	1
411	5	4	Minus	D	0	1	0	3.381	5	D	0	0.5	1	0.5	0	0	0	0	0	0	1	1
411	6	4	Minus	D	0	1	0	2.122	5	D	0	0	1	0.6666666666666666	0	0.33333333333333337	0	0	0	0	0	1
411	7	4	Minus	D	0	1	0	5.594	6	D	0	0.4	1	0.2	0	0.4	0	0	0	0	1	1
411	8	4	Minus	D	0	1	0	5.523	6	D	0	0.2	1	0.6	0	0.2	0	0	0	0	1	1
411	9	4	Minus	D	0	1	0	6.474	5	D	0	0.33333333333333337	1	0.6666666666666666	0	0	0	0	0	0	0	1
411	10	4	Minus	D	0	1	0	4.177	7	D	0	0.33333333333333337	1	0.6666666666666666	0	0	0	0	0	0	1	1
411	11	4	Minus	D	0	1	0	4.286	8	D	0	0.2	1	0.6	0	0.2	0	0	0	0	1	1
411	12	4	Minus	D	0	1	0	2.262	6	D	0	0.42857142857142855	1	0.2857142857142857	0	0.2857142857142857	0	0	0	0	0	1
411	13	4	Minus	D	0	1	0	6.796	6	D	0	0.5	1	0.5	0	0	0	0	0	0	1	1
411	14	4	Minus	D	0	1	0	3.114	5	D	0	0.33333333333333337	1	0.5	0	0.16666666666666666	0	0	0	0	0	1
411	15	4	Minus	D	0	1	0	19.764	6	D	0	0.33333333333333337	1	0.6666666666666666	0	0	0	0	0	0	1	1
412	0	4	Minus	NA	0	0	0	NA	NA	NA	NA	NA	NA	NA	NA	NA	0	0	0	0	0	0
412	1	4	Minus	NA	0	0	0	NA	1	NA	0	NA	0	NA	0	NA	0	0	0	0	1	0
413	0	4	Minus	NA	0	0	0	NA	3	NA	NA	NA	NA	NA	NA	NA	0	0	0	0	0	1
413	1	4	Minus	C	1	0	0	2.209	3	NA	0	NA	0	NA	0	NA	0	0	0	0	1	1
413	2	4	Minus	P	0	0	1	2.518	5	C	1	0.33333333333333337	0	0.6666666666666666	0	0	1	1	0	0	1	1
413	3	4	Minus	C	1	0	0	3.043	6	P	0	0	0	0.6666666666666666	1	0.33333333333333337	0	0	0	0	1	1
413	4	4	Minus	C	1	0	0	3.042	2	C	1	0	0	0.8	0	0.2	0	0	0	0	1	1
413	5	4	Minus	P	0	0	1	2.16	3	C	1	0.16666666666666669	0	0.8333333333333334	0	0	1	1	0	0	1	1
413	6	4	Minus	C	1	0	0	3.12	2	P	0	0	0	1	1	0	0	0	0	0	1	1
413	7	4	Minus	C	1	0	0	1.601	3	C	1	0.6666666666666666	0	0	0	0.33333333333333337	0	0	0	0	1	1
413	8	4	Minus	C	1	0	0	1.831	5	C	1	0.5	0	0.5	0	0	0	0	0	0	1	1
413	9	4	Minus	C	1	0	0	2.874	4	C	1	0.33333333333333337	0	0.6666666666666666	0	0	0	0	0	0	1	1
413	10	4	Minus	C	1	0	0	2.304	4	C	1	0.2	0	0.8	0	0	0	0	0	0	1	1
413	11	4	Minus	C	1	0	0	1.953	4	C	1	0.25	0	0.75	0	0	0	0	0	0	1	1
413	12	4	Minus	C	1	0	0	1.659	5	C	1	0.25	0	0.5	0	0.25	0	0	0	0	1	1
413	13	4	Minus	C	1	0	0	1.633	5	C	1	0.5	0	0.5	0	0	0	0	0	0	1	1
413	14	4	Minus	C	1	0	0	1.752	4	C	1	0.2	0	0.8	0	0	0	0	0	0	1	1
413	15	4	Minus	C	1	0	0	1.716	5	C	1	0	0	1	0	0	0	0	0	0	1	1
500	0	5	Minus	NA	0	0	0	NA	7	NA	NA	NA	NA	NA	NA	NA	0	0	0	0	0	1
500	1	5	Minus	C	1	0	0	1.392	7	NA	0	NA	0	NA	0	NA	0	0	0	0	0	1
500	2	5	Minus	C	1	0	0	1.609	6	C	1	0.2857142857142857	0	0.7142857142857143	0	0	0	0	0	0	0	1
500	3	5	Minus	D	0	1	0	1.758	4	C	1	0.5	0	0.5	0	0	0	0	0	0	0	1
500	4	5	Minus	C	1	0	0	1.267	4	D	0	0.33333333333333337	1	0.6666666666666666	0	0	0	0	0	0	0	1
500	5	5	Minus	D	0	1	0	1.888	4	C	1	0	0	1	0	0	0	0	0	0	0	1
500	6	5	Minus	D	0	1	0	1.913	3	D	0	0	1	1	0	0	0	0	0	0	0	1
500	7	5	Minus	D	0	1	0	1.759	3	D	0	0	1	1	0	0	0	0	0	0	0	1
500	8	5	Minus	C	1	0	0	1.46	3	D	0	0	1	1	0	0	0	0	0	0	0	1
500	9	5	Minus	D	0	1	0	2.11	3	C	1	0	0	1	0	0	0	0	0	0	0	1
500	10	5	Minus	D	0	1	0	1.941	3	D	0	0	1	1	0	0	0	0	0	0	0	1
500	11	5	Minus	D	0	1	0	1.973	3	D	0	0	1	1	0	0	0	0	0	0	0	1
500	12	5	Minus	C	1	0	0	1.911	3	D	0	0	1	1	0	0	0	0	0	0	0	1
500	13	5	Minus	D	0	1	0	1.851	2	C	1	0	0	1	0	0	0	0	0	0	0	1
500	14	5	Minus	C	1	0	0	2.036	2	D	0	0	1	1	0	0	0	0	0	0	0	1
500	15	5	Minus	D	0	1	0	2.226	2	C	1	0	0	1	0	0	0	0	0	0	0	1
501	0	5	Minus	NA	0	0	0	NA	6	NA	NA	NA	NA	NA	NA	NA	0	0	0	0	0	1
501	1	5	Minus	D	0	1	0	2.648	7	NA	0	NA	0	NA	0	NA	0	0	0	0	1	1
502	0	5	Minus	NA	0	0	0	NA	3	NA	NA	NA	NA	NA	NA	NA	0	0	0	0	0	1
502	1	5	Minus	C	1	0	0	2.166	6	NA	0	NA	0	NA	0	NA	0	0	0	0	1	1
502	2	5	Minus	C	1	0	0	1.836	9	C	1	0.6666666666666666	0	0.33333333333333337	0	0	0	0	0	0	1	1
502	3	5	Minus	C	1	0	0	1.699	8	C	1	0.6	0	0.4	0	0	0	0	0	0	1	1
502	4	5	Minus	C	1	0	0	2.229	8	C	1	0.4444444444444444	0	0.5555555555555556	0	0	0	0	0	0	0	1
502	5	5	Minus	C	1	0	0	3.498	8	C	1	0.25	0	0.625	0	0.125	0	0	0	0	1	1
502	6	5	Minus	C	1	0	0	2.235	9	C	1	0.25	0	0.625	0	0.125	0	0	0	0	1	1
502	7	5	Minus	C	1	0	0	1.641	9	C	1	0.25	0	0.75	0	0	0	0	0	0	1	1
502	8	5	Minus	C	1	0	0	1.379	7	C	1	0.2222222222222222	0	0.5555555555555556	0	0.2222222222222222	0	0	0	0	1	1
502	9	5	Minus	C	1	0	0	1.642	11	C	1	0.33333333333333337	0	0.5555555555555556	0	0.1111111111111111	0	0	0	0	1	1
502	10	5	Minus	C	1	0	0	1.811	9	C	1	0.2857142857142857	0	0.5714285714285714	0	0.14285714285714288	0	0	0	0	1	1
502	11	5	Minus	C	1	0	0	1.961	9	C	1	0.3636363636363636	0	0.4545454545454546	0	0.1818181818181818	0	0	0	0	1	1
502	12	5	Minus	C	1	0	0	2.414	8	C	1	0.4444444444444444	0	0.5555555555555556	0	0	0	0	0	0	1	1
502	13	5	Minus	C	1	0	0	1.93	5	C	1	0.33333333333333337	0	0.6666666666666666	0	0	0	0	0	0	1	1
502	14	5	Minus	C	1	0	0	1.736	6	C	1	0.375	0	0.625	0	0	0	0	0	0	1	1
502	15	5	Minus	C	1	0	0	1.323	9	C	1	0.4	0	0.6	0	0	0	0	0	0	1	1
503	0	5	Minus	NA	0	0	0	NA	3	NA	NA	NA	NA	NA	NA	NA	0	0	0	0	0	1
503	1	5	Minus	D	0	1	0	1.703	3	NA	0	NA	0	NA	0	NA	0	0	0	0	0	1
503	2	5	Minus	C	1	0	0	1.76	3	D	0	0.33333333333333337	1	0.6666666666666666	0	0	0	0	0	0	0	1
503	3	5	Minus	D	0	1	0	1.514	3	C	1	0.33333333333333337	0	0.6666666666666666	0	0	0	0	0	0	0	1
503	4	5	Minus	D	0	1	0	1.427	3	D	0	0	1	1	0	0	0	0	0	0	0	1
503	5	5	Minus	D	0	1	0	1.723	3	D	0	0.33333333333333337	1	0.6666666666666666	0	0	0	0	0	0	0	1
503	6	5	Minus	D	0	1	0	1.658	3	D	0	0	1	1	0	0	0	0	0	0	0	1
503	7	5	Minus	D	0	1	0	1.743	3	D	0	0	1	1	0	0	0	0	0	0	0	1
503	8	5	Minus	D	0	1	0	1.714	3	D	0	0	1	1	0	0	0	0	0	0	0	1
503	9	5	Minus	D	0	1	0	1.665	3	D	0	0.33333333333333337	1	0.6666666666666666	0	0	0	0	0	0	0	1
503	10	5	Minus	D	0	1	0	1.869	3	D	0	0	1	1	0	0	0	0	0	0	0	1
503	11	5	Minus	D	0	1	0	1.67	3	D	0	0	1	1	0	0	0	0	0	0	0	1
503	12	5	Minus	D	0	1	0	1.739	3	D	0	0	1	1	0	0	0	0	0	0	0	1
503	13	5	Minus	D	0	1	0	1.571	3	D	0	0.33333333333333337	1	0.6666666666666666	0	0	0	0	0	0	0	1
503	14	5	Minus	D	0	1	0	1.946	3	D	0	0	1	1	0	0	0	0	0	0	0	1
503	15	5	Minus	D	0	1	0	2.124	3	D	0	0.33333333333333337	1	0.6666666666666666	0	0	0	0	0	0	0	1
504	0	5	Minus	NA	0	0	0	NA	4	NA	NA	NA	NA	NA	NA	NA	0	0	0	0	0	0
504	1	5	Minus	C	1	0	0	2.12	5	NA	0	NA	0	NA	0	NA	0	0	0	0	1	0
504	2	5	Minus	C	1	0	0	3.625	8	C	1	0.75	0	0.25	0	0	0	0	0	0	1	0
504	3	5	Minus	C	1	0	0	2.592	10	C	1	0.8	0	0.2	0	0	0	0	0	0	1	0
504	4	5	Minus	C	1	0	0	2.185	10	C	1	0.5	0	0.5	0	0	0	0	0	0	1	0
504	5	5	Minus	C	1	0	0	2.697	10	C	1	0.4	0	0.5	0	0.1	0	0	0	0	1	0
504	6	5	Minus	C	1	0	0	1.809	6	C	1	0.4	0	0.5	0	0.1	0	0	0	0	1	0
504	7	5	Minus	C	1	0	0	1.808	9	C	1	0.4	0	0.6	0	0	0	0	0	0	1	0
504	8	5	Minus	C	1	0	0	2.215	8	C	1	0.5	0	0.16666666666666669	0	0.33333333333333337	0	0	0	0	1	0
504	9	5	Minus	C	1	0	0	2.089	9	C	1	0.4444444444444444	0	0.33333333333333337	0	0.2222222222222222	0	0	0	0	1	0
504	10	5	Minus	C	1	0	0	2.48	9	C	1	0.5	0	0.375	0	0.125	0	0	0	0	1	0
504	11	5	Minus	C	1	0	0	2.331	7	C	1	0.4444444444444444	0	0.33333333333333337	0	0.2222222222222222	0	0	0	0	1	0
504	12	5	Minus	C	1	0	0	1.97	7	C	1	0.4444444444444444	0	0.5555555555555556	0	0	0	0	0	0	1	0
504	13	5	Minus	C	1	0	0	1.619	7	C	1	0.42857142857142855	0	0.5714285714285714	0	0	0	0	0	0	1	0
504	14	5	Minus	C	1	0	0	1.601	7	C	1	0.42857142857142855	0	0.5714285714285714	0	0	0	0	0	0	1	0
504	15	5	Minus	C	1	0	0	1.651	6	C	1	0.42857142857142855	0	0.5714285714285714	0	0	0	0	0	0	1	0
505	0	5	Minus	NA	0	0	0	NA	6	NA	NA	NA	NA	NA	NA	NA	0	0	0	0	0	1
505	1	5	Minus	C	1	0	0	7.135	6	NA	0	NA	0	NA	0	NA	0	0	0	0	1	1
505	2	5	Minus	C	1	0	0	4.068	8	C	1	0.33333333333333337	0	0.6666666666666666	0	0	0	0	0	0	1	1
505	3	5	Minus	C	1	0	0	3.804	8	C	1	0.5	0	0.5	0	0	0	0	0	0	0	1
505	4	5	Minus	C	1	0	0	7.441	7	C	1	0.5	0	0.5	0	0	0	0	0	0	1	1
505	5	5	Minus	C	1	0	0	12.227	6	C	1	0.5	0	0.375	0	0.125	0	0	0	0	0	1
505	6	5	Minus	C	1	0	0	5.27	4	C	1	0.5714285714285714	0	0.2857142857142857	0	0.14285714285714288	0	0	0	0	1	1
505	7	5	Minus	C	1	0	0	5.614	4	C	1	0.8	0	0.2	0	0	0	0	0	0	0	1
505	8	5	Minus	C	1	0	0	20.248	4	C	1	1	0	0	0	0	0	0	0	0	0	1
505	9	5	Minus	C	1	0	0	7.604	4	C	1	1	0	0	0	0	0	0	0	0	0	1
505	10	5	Minus	C	1	0	0	4.285	4	C	1	1	0	0	0	0	0	0	0	0	0	1
505	11	5	Minus	C	1	0	0	4.919	5	C	1	1	0	0	0	0	0	0	0	0	1	1
505	12	5	Minus	C	1	0	0	5.369	5	C	1	1	0	0	0	0	0	0	0	0	0	1
505	13	5	Minus	C	1	0	0	4.66	4	C	1	0.8	0	0.2	0	0	0	0	0	0	0	1
505	14	5	Minus	C	1	0	0	3.369	3	C	1	0.8	0	0.2	0	0	0	0	0	0	1	1
505	15	5	Minus	C	1	0	0	3.383	3	C	1	0.75	0	0.25	0	0	0	0	0	0	0	1
506	0	5	Minus	NA	0	0	0	NA	2	NA	NA	NA	NA	NA	NA	NA	0	0	0	0	0	0
506	1	5	Minus	C	1	0	0	5.98	3	NA	0	NA	0	NA	0	NA	0	0	0	0	1	0
506	2	5	Minus	P	0	0	1	2.463	5	C	1	0.5	0	0.5	0	0	0	0	0	1	1	0
506	3	5	Minus	C	1	0	0	4.058	5	P	0	0.6666666666666666	0	0.33333333333333337	1	0	0	0	0	0	1	0
506	4	5	Minus	D	0	1	0	2.956	3	C	1	0.6	0	0.4	0	0	0	0	0	0	0	0
506	5	5	Minus	D	0	1	0	2.781	2	D	0	0.8	1	0	0	0.2	0	0	0	0	1	0
506	6	5	Minus	D	0	1	0	2.27	2	D	0	0.6666666666666666	1	0	0	0.33333333333333337	0	0	0	0	1	0
506	7	5	Minus	P	0	0	1	5.867	2	D	0	0.5	1	0.5	0	0	0	0	0	1	1	0
506	8	5	Minus	P	0	0	1	4.346	2	P	0	1	0	0	1	0	0	0	0	1	1	0
506	9	5	Minus	P	0	0	1	5.644	2	P	0	1	0	0	1	0	0	0	0	1	0	0
506	10	5	Minus	P	0	0	1	12.439	2	P	0	1	0	0	1	0	0	0	0	1	0	0
506	11	5	Minus	C	1	0	0	2.353	4	P	0	1	0	0	1	0	0	0	0	0	1	0
506	12	5	Minus	D	0	1	0	2.172	4	C	1	1	0	0	0	0	0	0	0	0	0	0
506	13	5	Minus	D	0	1	0	2.081	4	D	0	1	1	0	0	0	0	0	0	0	1	0
506	14	5	Minus	D	0	1	0	1.813	3	D	0	1	1	0	0	0	0	0	0	0	0	0
506	15	5	Minus	D	0	1	0	7.208	2	D	0	1	1	0	0	0	0	0	0	0	1	0
507	0	5	Minus	NA	0	0	0	NA	7	NA	NA	NA	NA	NA	NA	NA	0	0	0	0	0	1
507	1	5	Minus	D	0	1	0	2.137	8	NA	0	NA	0	NA	0	NA	0	0	0	0	1	1
507	2	5	Minus	D	0	1	0	2.149	6	D	0	0.2857142857142857	1	0.7142857142857143	0	0	0	0	0	0	1	1
507	3	5	Minus	D	0	1	0	1.793	8	D	0	0.28571428571428575	1	0.7142857142857143	0	0	0	0	0	0	1	1
507	4	5	Minus	D	0	1	0	2.305	9	D	0	0.16666666666666669	1	0.8333333333333334	0	0	0	0	0	0	1	1
507	5	5	Minus	D	0	1	0	2.877	10	D	0	0.375	1	0.5	0	0.125	0	0	0	0	1	1
507	6	5	Minus	D	0	1	0	2.352	7	D	0	0.2222222222222222	1	0.6666666666666666	0	0.11111111111111108	0	0	0	0	1	1
507	7	5	Minus	D	0	1	0	3.29	7	D	0	0.33333333333333337	1	0.6666666666666666	0	0	0	0	0	0	1	1
507	8	5	Minus	D	0	1	0	3.359	6	D	0	0.2857142857142857	1	0.5714285714285714	0	0.14285714285714288	0	0	0	0	1	1
507	9	5	Minus	D	0	1	0	4.142	6	D	0	0.42857142857142855	1	0.42857142857142855	0	0.14285714285714288	0	0	0	0	1	1
507	10	5	Minus	D	0	1	0	2.449	7	D	0	0.5	1	0.5	0	0	0	0	0	0	1	1
507	11	5	Minus	D	0	1	0	3.18	6	D	0	0.33333333333333337	1	0.5	0	0.16666666666666669	0	0	0	0	1	1
507	12	5	Minus	D	0	1	0	3.063	6	D	0	0.2857142857142857	1	0.7142857142857143	0	0	0	0	0	0	1	1
507	13	5	Minus	D	0	1	0	3.249	4	D	0	0.33333333333333337	1	0.6666666666666666	0	0	0	0	0	0	1	1
507	14	5	Minus	D	0	1	0	2.835	3	D	0	0.16666666666666669	1	0.8333333333333334	0	0	0	0	0	0	0	1
507	15	5	Minus	D	0	1	0	2.856	5	D	0	0.25	1	0.5	0	0.25	0	0	0	0	1	1
508	0	5	Minus	NA	0	0	0	NA	5	NA	NA	NA	NA	NA	NA	NA	0	0	0	0	0	1
508	1	5	Minus	D	0	1	0	1.804	6	NA	0	NA	0	NA	0	NA	0	0	0	0	1	1
508	2	5	Minus	D	0	1	0	2.785	6	D	0	0.4	1	0.4	0	0.2	0	0	0	0	1	1
508	3	5	Minus	D	0	1	0	3.658	4	D	0	0.4	1	0.4	0	0.2	0	0	0	0	1	1
508	4	5	Minus	D	0	1	0	4.95	4	D	0	0.33333333333333337	1	0.6666666666666666	0	0	0	0	0	0	1	1
508	5	5	Minus	D	0	1	0	9.376	4	D	0	0.25	1	0.5	0	0.25	0	0	0	0	1	1
508	6	5	Minus	D	0	1	0	2.606	3	D	0	0.5	1	0.25	0	0.25	0	0	0	0	1	1
508	7	5	Minus	D	0	1	0	2.44	4	D	0	0.5	1	0.5	0	0	0	0	0	0	1	1
508	8	5	Minus	D	0	1	0	2.046	5	D	0	0.33333333333333337	1	0.33333333333333337	0	0.33333333333333337	0	0	0	0	1	1
508	9	5	Minus	D	0	1	0	2.414	4	D	0	0.25	1	0.5	0	0.25	0	0	0	0	1	1
508	10	5	Minus	D	0	1	0	2.37	5	D	0	0.2	1	0.8	0	0	0	0	0	0	1	1
508	11	5	Minus	D	0	1	0	2.44	5	D	0	0	1	1	0	0	0	0	0	0	1	1
508	12	5	Minus	D	0	1	0	2.176	6	D	0	0	1	1	0	0	0	0	0	0	1	1
508	13	5	Minus	D	0	1	0	2.454	7	D	0	0.2	1	0.8	0	0	0	0	0	0	1	1
508	14	5	Minus	D	0	1	0	4.553	7	D	0	0.33333333333333337	1	0.6666666666666666	0	0	0	0	0	0	1	1
508	15	5	Minus	D	0	1	0	3.731	6	D	0	0.2857142857142857	1	0.5714285714285714	0	0.14285714285714288	0	0	0	0	1	1
509	0	5	Minus	NA	0	0	0	NA	5	NA	NA	NA	NA	NA	NA	NA	0	0	0	0	0	1
509	1	5	Minus	D	0	1	0	2.383	5	NA	0	NA	0	NA	0	NA	0	0	0	0	1	1
509	2	5	Minus	D	0	1	0	3.146	6	D	0	0.2	1	0.8	0	0	0	0	0	0	1	1
509	3	5	Minus	D	0	1	0	1.867	6	D	0	0.2	1	0.8	0	0	0	0	0	0	1	1
509	4	5	Minus	D	0	1	0	1.711	7	D	0	0.16666666666666666	1	0.8333333333333334	0	0	0	0	0	0	1	1
509	5	5	Minus	D	0	1	0	3.866	8	D	0	0.33333333333333337	1	0.5	0	0.16666666666666669	0	0	0	0	1	1
509	6	5	Minus	D	0	1	0	2.224	6	D	0	0.2857142857142857	1	0.5714285714285714	0	0.14285714285714288	0	0	0	0	1	1
509	7	5	Minus	D	0	1	0	3.342	6	D	0	0.2857142857142857	1	0.7142857142857143	0	0	0	0	0	0	1	1
509	8	5	Minus	D	0	1	0	3.919	7	D	0	0.16666666666666669	1	0.6666666666666666	0	0.16666666666666666	0	0	0	0	1	1
509	9	5	Minus	D	0	1	0	3.714	8	D	0	0.16666666666666669	1	0.6666666666666666	0	0.16666666666666666	0	0	0	0	1	1
509	10	5	Minus	D	0	1	0	2.787	8	D	0	0.2857142857142857	1	0.7142857142857143	0	0	0	0	0	0	1	1
509	11	5	Minus	D	0	1	0	2.585	8	D	0	0.25	1	0.625	0	0.125	0	0	0	0	1	1
509	12	5	Minus	D	0	1	0	2.44	6	D	0	0.25	1	0.75	0	0	0	0	0	0	1	1
509	13	5	Minus	D	0	1	0	2.21	5	D	0	0.25	1	0.75	0	0	0	0	0	0	1	1
509	14	5	Minus	D	0	1	0	4.048	6	D	0	0	1	1	0	0	0	0	0	0	1	1
509	15	5	Minus	D	0	1	0	3.179	7	D	0	0	1	0.8	0	0.2	0	0	0	0	1	1
510	0	5	Minus	NA	0	0	0	NA	5	NA	NA	NA	NA	NA	NA	NA	0	0	0	0	0	1
510	1	5	Minus	D	0	1	0	3.257	6	NA	0	NA	0	NA	0	NA	0	0	0	0	1	1
510	2	5	Minus	D	0	1	0	5.761	8	D	0	0.4	1	0.4	0	0.2	0	0	0	0	1	1
510	3	5	Minus	D	0	1	0	3.5	7	D	0	0.6666666666666666	1	0.33333333333333337	0	0	0	0	0	0	1	1
510	4	5	Minus	D	0	1	0	4.698	7	D	0	0.5	1	0.5	0	0	0	0	0	0	1	1
510	5	5	Minus	D	0	1	0	2.096	5	D	0	0.5714285714285714	1	0.28571428571428575	0	0.14285714285714288	0	0	0	0	1	1
510	6	5	Minus	D	0	1	0	2.112	4	D	0	0.42857142857142855	1	0.42857142857142855	0	0.14285714285714288	0	0	0	0	1	1
510	7	5	Minus	D	0	1	0	2.398	4	D	0	0.4	1	0.6	0	0	0	0	0	0	1	1
510	8	5	Minus	D	0	1	0	2.599	5	D	0	0.5	1	0.5	0	0	0	0	0	0	1	1
510	9	5	Minus	D	0	1	0	2.898	5	D	0	0.5	1	0.5	0	0	0	0	0	0	1	1
510	10	5	Minus	D	0	1	0	2.769	5	D	0	0.4	1	0.6	0	0	0	0	0	0	1	1
510	11	5	Minus	D	0	1	0	3.304	5	D	0	0.2	1	0.8	0	0	0	0	0	0	1	1
510	12	5	Minus	D	0	1	0	2.31	4	D	0	0.2	1	0.8	0	0	0	0	0	0	1	1
510	13	5	Minus	D	0	1	0	2.606	3	D	0	0.2	1	0.8	0	0	0	0	0	0	1	1
510	14	5	Minus	D	0	1	0	2.468	3	D	0	0.25	1	0.75	0	0	0	0	0	0	1	1
510	15	5	Minus	D	0	1	0	2.512	5	D	0	0	1	1	0	0	0	0	0	0	1	1
511	0	5	Minus	NA	0	0	0	NA	2	NA	NA	NA	NA	NA	NA	NA	0	0	0	0	0	0
511	1	5	Minus	P	0	0	1	1.874	4	NA	0	NA	0	NA	0	NA	0	0	0	1	1	0
511	2	5	Minus	C	1	0	0	1.973	6	P	0	0	0	1	1	0	0	0	0	0	1	0
511	3	5	Minus	D	0	1	0	2.16	9	C	1	0.33333333333333337	0	0.6666666666666666	0	0	0	0	0	0	1	0
511	4	5	Minus	P	0	0	1	2.226	10	D	0	0.5	1	0.5	0	0	0	0	0	1	1	0
511	5	5	Minus	P	0	0	1	1.875	9	P	0	0.33333333333333337	0	0.6666666666666666	1	0	1	0	0	0	1	0
511	6	5	Minus	D	0	1	0	1.666	7	P	0	0.3	0	0.7	1	0	0	0	0	0	1	0
511	7	5	Minus	P	0	0	1	2.028	6	D	0	0.375	1	0.625	0	0	1	0	0	0	0	0
511	8	5	Minus	P	0	0	1	1.976	6	P	0	0.2857142857142857	0	0.7142857142857143	1	0	1	1	0	0	1	0
511	9	5	Minus	C	1	0	0	2.031	7	P	0	0.16666666666666666	0	0.8333333333333334	1	0	0	0	0	0	1	0
511	10	5	Minus	P	0	0	1	1.753	7	C	1	0.16666666666666666	0	0.8333333333333334	0	0	1	1	0	0	1	0
511	11	5	Minus	D	0	1	0	1.656	6	P	0	0.42857142857142855	0	0.5714285714285714	1	0	0	0	0	0	1	0
511	12	5	Minus	D	0	1	0	4.792	7	D	0	0.28571428571428575	1	0.7142857142857143	0	0	0	0	0	0	1	0
511	13	5	Minus	D	0	1	0	2.041	6	D	0	0.16666666666666669	1	0.8333333333333334	0	0	0	0	0	0	1	0
511	14	5	Minus	P	0	0	1	1.88	5	D	0	0.28571428571428575	1	0.7142857142857143	0	0	1	1	0	0	1	0
511	15	5	Minus	P	0	0	1	2	7	P	0	0.16666666666666669	0	0.8333333333333334	1	0	1	1	0	0	1	0
512	0	5	Minus	NA	0	0	0	NA	6	NA	NA	NA	NA	NA	NA	NA	0	0	0	0	0	0
512	1	5	Minus	D	0	1	0	1.636	6	NA	0	NA	0	NA	0	NA	0	0	0	0	1	0
512	2	5	Minus	D	0	1	0	2.528	4	D	0	0.5	1	0.5	0	0	0	0	0	0	1	0
512	3	5	Minus	D	0	1	0	2.079	5	D	0	0.5	1	0.5	0	0	0	0	0	0	1	0
512	4	5	Minus	D	0	1	0	2.664	6	D	0	0.25	1	0.75	0	0	0	0	0	0	1	0
512	5	5	Minus	D	0	1	0	2.86	6	D	0	0.4	1	0.6	0	0	0	0	0	0	0	0
513	0	5	Minus	NA	0	0	0	NA	5	NA	NA	NA	NA	NA	NA	NA	0	0	0	0	0	0
513	1	5	Minus	C	1	0	0	3.446	4	NA	0	NA	0	NA	0	NA	0	0	0	0	1	0
513	2	5	Minus	C	1	0	0	2.685	4	C	1	0.4	0	0.6	0	0	0	0	0	0	1	0
513	3	5	Minus	C	1	0	0	4.147	5	C	1	0.25	0	0.5	0	0.25	0	0	0	0	1	0
513	4	5	Minus	C	1	0	0	2.699	5	C	1	0.75	0	0.25	0	0	0	0	0	0	1	0
513	5	5	Minus	C	1	0	0	3.819	4	C	1	0.6	0	0.4	0	0	0	0	0	0	1	0
513	6	5	Minus	C	1	0	0	3.468	3	C	1	0.6	0	0.4	0	0	0	0	0	0	1	0
513	7	5	Minus	C	1	0	0	3.216	4	C	1	0.75	0	0.25	0	0	0	0	0	0	1	0
513	8	5	Minus	C	1	0	0	4.995	4	C	1	0.6666666666666666	0	0.33333333333333337	0	0	0	0	0	0	0	0
513	9	5	Minus	C	1	0	0	2.792	3	C	1	0.75	0	0.25	0	0	0	0	0	0	1	0
513	10	5	Minus	C	1	0	0	1.362	4	C	1	0.75	0	0.25	0	0	0	0	0	0	1	0
513	11	5	Minus	C	1	0	0	3.593	4	C	1	1	0	0	0	0	0	0	0	0	0	0
513	12	5	Minus	C	1	0	0	1.927	4	C	1	1	0	0	0	0	0	0	0	0	0	0
513	13	5	Minus	C	1	0	0	3.612	4	C	1	1	0	0	0	0	0	0	0	0	0	0
513	14	5	Minus	C	1	0	0	1.64	4	C	1	1	0	0	0	0	0	0	0	0	0	0
513	15	5	Minus	C	1	0	0	3.591	4	C	1	1	0	0	0	0	0	0	0	0	0	0
514	0	5	Minus	NA	0	0	0	NA	3	NA	NA	NA	NA	NA	NA	NA	0	0	0	0	0	1
514	1	5	Minus	C	1	0	0	5.423	4	NA	0	NA	0	NA	0	NA	0	0	0	0	1	1
514	2	5	Minus	C	1	0	0	4.143	5	C	1	0.6666666666666666	0	0.33333333333333337	0	0	0	0	0	0	1	1
514	3	5	Minus	C	1	0	0	4.636	5	C	1	0.5	0	0.25	0	0.25	0	0	0	0	1	1
514	4	5	Minus	C	1	0	0	5.087	3	C	1	0.8	0	0.2	0	0	0	0	0	0	1	1
514	5	5	Minus	C	1	0	0	4.019	3	C	1	0.6	0	0.4	0	0	0	0	0	0	0	1
514	6	5	Minus	C	1	0	0	4.638	3	C	1	1	0	0	0	0	0	0	0	0	0	1
514	7	5	Minus	C	1	0	0	3.234	4	C	1	1	0	0	0	0	0	0	0	0	1	1
514	8	5	Minus	C	1	0	0	5.568	4	C	1	1	0	0	0	0	0	0	0	0	0	1
514	9	5	Minus	C	1	0	0	3.377	4	C	1	1	0	0	0	0	0	0	0	0	1	1
514	10	5	Minus	C	1	0	0	6.02	5	C	1	1	0	0	0	0	0	0	0	0	1	1
514	11	5	Minus	C	1	0	0	3.08	6	C	1	0.75	0	0	0	0.25	0	0	0	0	1	1
514	12	5	Minus	C	1	0	0	4.731	6	C	1	0.8	0	0.2	0	0	0	0	0	0	1	1
514	13	5	Minus	C	1	0	0	3.003	6	C	1	0.6666666666666666	0	0.33333333333333337	0	0	0	0	0	0	0	1
514	14	5	Minus	C	1	0	0	2.558	6	C	1	0.6666666666666666	0	0.33333333333333337	0	0	0	0	0	0	0	1
514	15	5	Minus	C	1	0	0	3.163	6	C	1	0.6666666666666666	0	0.16666666666666666	0	0.16666666666666669	0	0	0	0	0	1
515	0	5	Minus	NA	0	0	0	NA	5	NA	NA	NA	NA	NA	NA	NA	0	0	0	0	0	1
515	1	5	Minus	D	0	1	0	4.05	6	NA	0	NA	0	NA	0	NA	0	0	0	0	1	1
515	2	5	Minus	D	0	1	0	2.617	7	D	0	0.4	1	0.6	0	0	0	0	0	0	1	1
515	3	5	Minus	D	0	1	0	3.846	9	D	0	0.6	1	0.4	0	0	0	0	0	0	1	1
515	4	5	Minus	D	0	1	0	4.007	8	D	0	0.2857142857142857	1	0.7142857142857143	0	0	0	0	0	0	1	1
515	5	5	Minus	D	0	1	0	2.786	7	D	0	0.33333333333333337	1	0.5555555555555556	0	0.1111111111111111	0	0	0	0	0	1
515	6	5	Minus	D	0	1	0	4.503	6	D	0	0.25	1	0.625	0	0.125	0	0	0	0	1	1
515	7	5	Minus	D	0	1	0	3.929	8	D	0	0.16666666666666669	1	0.8333333333333334	0	0	0	0	0	0	1	1
515	8	5	Minus	D	0	1	0	3.535	7	D	0	0.16666666666666669	1	0.6666666666666666	0	0.16666666666666666	0	0	0	0	1	1
515	9	5	Minus	D	0	1	0	3.744	8	D	0	0.375	1	0.5	0	0.125	0	0	0	0	1	1
515	10	5	Minus	D	0	1	0	5.625	10	D	0	0.2857142857142857	1	0.7142857142857143	0	0	0	0	0	0	1	1
515	11	5	Minus	D	0	1	0	2.967	10	D	0	0.125	1	0.75	0	0.125	0	0	0	0	1	1
515	12	5	Minus	D	0	1	0	4.436	9	D	0	0.2	1	0.8	0	0	0	0	0	0	0	1
515	13	5	Minus	D	0	1	0	3.868	7	D	0	0.3	1	0.7	0	0	0	0	0	0	1	1
515	14	5	Minus	D	0	1	0	1.935	7	D	0	0.1111111111111111	1	0.8888888888888888	0	0	0	0	0	0	1	1
515	15	5	Minus	D	0	1	0	2.528	8	D	0	0.14285714285714288	1	0.7142857142857143	0	0.14285714285714288	0	0	0	0	1	1
516	0	5	Minus	NA	0	0	0	NA	4	NA	NA	NA	NA	NA	NA	NA	0	0	0	0	0	0
516	1	5	Minus	D	0	1	0	1.474	4	NA	0	NA	0	NA	0	NA	0	0	0	0	1	0
516	2	5	Minus	D	0	1	0	2.036	3	D	0	0.25	1	0.75	0	0	0	0	0	0	1	0
516	3	5	Minus	D	0	1	0	1.815	4	D	0	0.33333333333333337	1	0.6666666666666666	0	0	0	0	0	0	1	0
516	4	5	Minus	D	0	1	0	1.703	2	D	0	0.33333333333333337	1	0.6666666666666666	0	0	0	0	0	0	1	0
516	5	5	Minus	D	0	1	0	1.525	3	D	0	0.25	1	0.75	0	0	0	0	0	0	1	0
516	6	5	Minus	D	0	1	0	1.67	4	D	0	0	1	1	0	0	0	0	0	0	1	0
516	7	5	Minus	D	0	1	0	1.77	5	D	0	0	1	1	0	0	0	0	0	0	1	0
516	8	5	Minus	D	0	1	0	1.966	7	D	0	0	1	0.75	0	0.25	0	0	0	0	1	0
516	9	5	Minus	D	0	1	0	1.838	7	D	0	0.2	1	0.6	0	0.2	0	0	0	0	1	0
516	10	5	Minus	D	0	1	0	1.489	7	D	0	0.42857142857142855	1	0.5714285714285714	0	0	0	0	0	0	1	0
516	11	5	Minus	D	0	1	0	1.809	5	D	0	0.2857142857142857	1	0.5714285714285714	0	0.14285714285714288	0	0	0	0	1	0
516	12	5	Minus	D	0	1	0	2.019	6	D	0	0.2857142857142857	1	0.7142857142857143	0	0	0	0	0	0	1	0
516	13	5	Minus	D	0	1	0	1.516	7	D	0	0.2	1	0.8	0	0	0	0	0	0	1	0
516	14	5	Minus	D	0	1	0	1.482	7	D	0	0.16666666666666666	1	0.8333333333333334	0	0	0	0	0	0	1	0
516	15	5	Minus	D	0	1	0	1.521	7	D	0	0.2857142857142857	1	0.5714285714285714	0	0.14285714285714288	0	0	0	0	1	0
600	0	6	Minus	NA	0	0	0	NA	3	NA	NA	NA	NA	NA	NA	NA	0	0	0	0	0	1
600	1	6	Minus	C	1	0	0	4.666	3	NA	0	NA	0	NA	0	NA	0	0	0	0	1	1
600	2	6	Minus	C	1	0	0	1.577	5	C	1	0	0	0.6666666666666666	0	0.33333333333333337	0	0	0	0	1	1
600	3	6	Minus	C	1	0	0	2.17	4	C	1	0.6666666666666666	0	0.33333333333333337	0	0	0	0	0	0	1	1
600	4	6	Minus	C	1	0	0	1.844	6	C	1	0.4	0	0.6	0	0	0	0	0	0	1	1
600	5	6	Minus	C	1	0	0	3.316	7	C	1	0.25	0	0.75	0	0	0	0	0	0	1	1
600	6	6	Minus	C	1	0	0	1.669	7	C	1	0.16666666666666669	0	0.6666666666666666	0	0.16666666666666669	0	0	0	0	1	1
600	7	6	Minus	D	0	1	0	4.598	6	C	1	0.14285714285714288	0	0.8571428571428571	0	0	0	0	0	0	1	1
600	8	6	Minus	P	0	0	1	2.386	8	D	0	0.14285714285714288	1	0.7142857142857143	0	0.14285714285714288	1	1	1	0	1	1
600	9	6	Minus	C	1	0	0	4.089	8	P	0	0	0	0.6666666666666666	1	0.33333333333333337	0	0	0	0	1	1
600	10	6	Minus	D	0	1	0	1.413	8	C	1	0.25	0	0.5	0	0.25	0	0	0	0	1	1
600	11	6	Minus	P	0	0	1	1.816	8	D	0	0.25	1	0.625	0	0.125	1	1	1	0	0	1
600	12	6	Minus	C	1	0	0	2.25	8	P	0	0.25	0	0.5	1	0.25	0	0	0	0	1	1
600	13	6	Minus	P	0	0	1	2.68	10	C	1	0.125	0	0.75	0	0.125	1	1	1	0	1	1
600	14	6	Minus	C	1	0	0	3.408	10	P	0	0.125	0	0.625	1	0.25	0	0	0	0	0	1
600	15	6	Minus	D	0	1	0	1.52	8	C	1	0.3	0	0.5	0	0.2	0	0	0	0	1	1
602	0	6	Minus	NA	0	0	0	NA	2	NA	NA	NA	NA	NA	NA	NA	0	0	0	0	0	0
602	1	6	Minus	D	0	1	0	2.814	2	NA	0	NA	0	NA	0	NA	0	0	0	0	0	0
602	2	6	Minus	D	0	1	0	2.583	3	D	0	0	1	0.5	0	0.5	0	0	0	0	1	0
602	3	6	Minus	D	0	1	0	3.273	4	D	0	0	1	1	0	0	0	0	0	0	1	0
602	4	6	Minus	D	0	1	0	2.803	6	D	0	0.6666666666666666	1	0.33333333333333337	0	0	0	0	0	0	1	0
602	5	6	Minus	D	0	1	0	3.179	5	D	0	0.5	1	0.25	0	0.25	0	0	0	0	1	0
602	6	6	Minus	D	0	1	0	2.628	6	D	0	0.33333333333333337	1	0.5	0	0.16666666666666666	0	0	0	0	1	0
602	7	6	Minus	D	0	1	0	3.09	8	D	0	0.6	1	0.4	0	0	0	0	0	0	1	0
602	8	6	Minus	D	0	1	0	2.938	8	D	0	0.16666666666666669	1	0.6666666666666666	0	0.16666666666666669	0	0	0	0	0	0
602	9	6	Minus	D	0	1	0	3.136	8	D	0	0.25	1	0.375	0	0.375	0	0	0	0	0	0
602	10	6	Minus	D	0	1	0	2.852	9	D	0	0.625	1	0.375	0	0	0	0	0	0	1	0
602	11	6	Minus	D	0	1	0	2.546	9	D	0	0.5	1	0.5	0	0	0	0	0	0	1	0
602	12	6	Minus	D	0	1	0	2.861	7	D	0	0.33333333333333337	1	0.4444444444444444	0	0.2222222222222222	0	0	0	0	1	0
602	13	6	Minus	D	0	1	0	1.573	7	D	0	0.33333333333333337	1	0.6666666666666666	0	0	0	0	0	0	1	0
602	14	6	Minus	D	0	1	0	3.086	7	D	0	0.42857142857142855	1	0.42857142857142855	0	0.14285714285714288	0	0	0	0	0	0
602	15	6	Minus	D	0	1	0	3.293	6	D	0	0.5714285714285714	1	0.42857142857142855	0	0	0	0	0	0	1	0
603	0	6	Minus	NA	0	0	0	NA	5	NA	NA	NA	NA	NA	NA	NA	0	0	0	0	0	0
603	1	6	Minus	D	0	1	0	2.117	4	NA	0	NA	0	NA	0	NA	0	0	0	0	1	0
603	2	6	Minus	D	0	1	0	2.176	4	D	0	0.2	1	0.4	0	0.4	0	0	0	0	1	0
603	3	6	Minus	D	0	1	0	5.866	6	D	0	0.25	1	0.5	0	0.25	0	0	0	0	1	0
603	4	6	Minus	D	0	1	0	2.801	10	D	0	0.5	1	0.5	0	0	0	0	0	0	1	0
603	5	6	Minus	D	0	1	0	8.569	8	D	0	0.33333333333333337	1	0.5	0	0.16666666666666669	0	0	0	0	1	0
603	6	6	Minus	D	0	1	0	3.268	8	D	0	0.4	1	0.5	0	0.10000000000000002	0	0	0	0	1	0
603	7	6	Minus	D	0	1	0	2.127	7	D	0	0.375	1	0.5	0	0.125	0	0	0	0	1	0
603	8	6	Minus	D	0	1	0	3.399	6	D	0	0.375	1	0.5	0	0.125	0	0	0	0	1	0
603	9	6	Minus	D	0	1	0	1.848	5	D	0	0.42857142857142855	1	0.42857142857142855	0	0.14285714285714288	0	0	0	0	1	0
603	10	6	Minus	D	0	1	0	2.148	7	D	0	0.5	1	0.5	0	0	0	0	0	0	1	0
603	11	6	Minus	D	0	1	0	3.944	7	D	0	0.2	1	0.6	0	0.2	0	0	0	0	0	0
603	12	6	Minus	D	0	1	0	1.569	7	D	0	0.2857142857142857	1	0.5714285714285714	0	0.14285714285714288	0	0	0	0	0	0
603	13	6	Minus	D	0	1	0	1.934	7	D	0	0.42857142857142855	1	0.5714285714285714	0	0	0	0	0	0	1	0
603	14	6	Minus	D	0	1	0	6.65	7	D	0	0.2857142857142857	1	0.5714285714285714	0	0.14285714285714288	0	0	0	0	1	0
603	15	6	Minus	D	0	1	0	1.574	5	D	0	0.42857142857142855	1	0.5714285714285714	0	0	0	0	0	0	1	0
604	0	6	Minus	NA	0	0	0	NA	3	NA	NA	NA	NA	NA	NA	NA	0	0	0	0	0	0
604	1	6	Minus	D	0	1	0	2.063	3	NA	0	NA	0	NA	0	NA	0	0	0	0	0	0
604	2	6	Minus	P	0	0	1	2.263	2	D	0	0.33333333333333337	1	0.33333333333333337	0	0.33333333333333337	1	0	1	0	1	0
604	3	6	Minus	C	1	0	0	2.158	1	P	0	0.33333333333333337	0	0.33333333333333337	1	0.33333333333333337	0	0	0	0	0	0
604	4	6	Minus	C	1	0	0	2.001	3	C	1	0.5	0	0.5	0	0	0	0	0	0	1	0
604	5	6	Minus	P	0	0	1	2.958	3	C	1	0	0	1	0	0	1	0	0	0	1	0
604	6	6	Minus	D	0	1	0	1.923	3	P	0	0.6666666666666666	0	0.33333333333333337	1	0	0	0	0	0	1	0
604	7	6	Minus	C	1	0	0	2.331	2	D	0	0.6666666666666666	1	0.33333333333333337	0	0	0	0	0	0	1	0
604	8	6	Minus	C	1	0	0	2.446	5	C	1	0	0	1	0	0	0	0	0	0	1	0
604	9	6	Minus	P	0	0	1	2.073	4	C	1	0	0	1	0	0	1	0	0	0	0	0
604	10	6	Minus	C	1	0	0	3.87	5	P	0	0.4	0	0.4	1	0.2	0	0	0	0	1	0
604	11	6	Minus	C	1	0	0	2.539	5	C	1	0.5	0	0.5	0	0	0	0	0	0	0	0
604	12	6	Minus	C	1	0	0	2.941	5	C	1	0.2	0	0.4	0	0.4	0	0	0	0	0	0
604	13	6	Minus	P	0	0	1	2.446	5	C	1	0.4	0	0.6	0	0	1	0	0	0	0	0
604	14	6	Minus	C	1	0	0	2.297	6	P	0	0.4	0	0.4	1	0.2	0	0	0	0	1	0
604	15	6	Minus	P	0	0	1	1.989	6	C	1	0.6	0	0.4	0	0	0	0	0	1	1	0
605	0	6	Minus	NA	0	0	0	NA	4	NA	NA	NA	NA	NA	NA	NA	0	0	0	0	0	1
605	1	6	Minus	C	1	0	0	2.318	3	NA	0	NA	0	NA	0	NA	0	0	0	0	1	1
605	2	6	Minus	C	1	0	0	6.94	1	C	1	0	0	1	0	0	0	0	0	0	1	1
605	3	6	Minus	C	1	0	0	5.777	4	C	1	0.6666666666666666	0	0	0	0.33333333333333337	0	0	0	0	1	1
605	4	6	Minus	C	1	0	0	6.564	4	C	1	0	0	1	0	0	0	0	0	0	1	1
605	5	6	Minus	C	1	0	0	1.808	6	C	1	0.25	0	0.25	0	0.5	0	0	0	0	1	1
605	6	6	Minus	C	1	0	0	1.778	6	C	1	0.25	0	0.5	0	0.25	0	0	0	0	1	1
605	7	6	Minus	C	1	0	0	2.57	4	C	1	0.16666666666666669	0	0.8333333333333334	0	0	0	0	0	0	1	1
605	8	6	Minus	C	1	0	0	6.224	4	C	1	0.16666666666666669	0	0.5	0	0.33333333333333337	0	0	0	0	1	1
605	9	6	Minus	C	1	0	0	6.504	3	C	1	0.25	0	0.75	0	0	0	0	0	0	1	1
605	10	6	Minus	C	1	0	0	7.535	4	C	1	0.25	0	0.75	0	0	0	0	0	0	1	1
605	11	6	Minus	C	1	0	0	9.594	6	C	1	0	0	0.6666666666666666	0	0.33333333333333337	0	0	0	0	1	1
605	12	6	Minus	C	1	0	0	22.443	5	C	1	0.25	0	0.75	0	0	0	0	0	0	1	1
605	13	6	Minus	C	1	0	0	8.032	5	C	1	0	0	0.8333333333333334	0	0.16666666666666669	0	0	0	0	1	1
605	14	6	Minus	C	1	0	0	6.702	4	C	1	0	0	0.8	0	0.2	0	0	0	0	1	1
605	15	6	Minus	C	1	0	0	6.864	4	C	1	0.2	0	0.6	0	0.2	0	0	0	0	0	1
606	0	6	Minus	NA	0	0	0	NA	4	NA	NA	NA	NA	NA	NA	NA	0	0	0	0	0	1
606	1	6	Minus	D	0	1	0	8.736	6	NA	0	NA	0	NA	0	NA	0	0	0	0	1	1
606	2	6	Minus	C	1	0	0	2.082	6	D	0	0.75	1	0.25	0	0	0	0	0	0	1	1
606	3	6	Minus	C	1	0	0	2.751	6	C	1	0.6666666666666666	0	0.16666666666666669	0	0.16666666666666669	0	0	0	0	0	1
606	4	6	Minus	C	1	0	0	2.561	9	C	1	0.33333333333333337	0	0.5	0	0.16666666666666669	0	0	0	0	1	1
606	5	6	Minus	C	1	0	0	5.415	7	C	1	0.5	0	0.33333333333333337	0	0.16666666666666669	0	0	0	0	1	1
606	6	6	Minus	C	1	0	0	10.038	6	C	1	0.2222222222222222	0	0.5555555555555556	0	0.2222222222222222	0	0	0	0	0	1
606	7	6	Minus	D	0	1	0	3.261	6	C	1	0.2857142857142857	0	0.7142857142857143	0	0	0	0	0	0	1	1
606	8	6	Minus	P	0	0	1	2.977	5	D	0	0.16666666666666666	1	0.6666666666666666	0	0.16666666666666666	1	1	1	0	1	1
606	9	6	Minus	C	1	0	0	3.097	5	P	0	0.16666666666666666	0	0.5	1	0.33333333333333337	0	0	0	0	1	1
606	10	6	Minus	D	0	1	0	2.998	6	C	1	0.4	0	0.6	0	0	0	0	0	0	1	1
606	11	6	Minus	C	1	0	0	2.784	7	D	0	0.4	1	0.6	0	0	0	0	0	0	1	1
606	12	6	Minus	D	0	1	0	3.392	5	C	1	0.16666666666666666	0	0.5	0	0.33333333333333337	0	0	0	0	1	1
606	13	6	Minus	D	0	1	0	3.145	5	D	0	0.42857142857142855	1	0.42857142857142855	0	0.14285714285714288	0	0	0	0	0	1
606	14	6	Minus	D	0	1	0	2.272	5	D	0	0.4	1	0.4	0	0.2	0	0	0	0	1	1
606	15	6	Minus	D	0	1	0	3.424	5	D	0	0.6	1	0.4	0	0	0	0	0	0	1	1
607	0	6	Minus	NA	0	0	0	NA	2	NA	NA	NA	NA	NA	NA	NA	0	0	0	0	0	1
607	1	6	Minus	D	0	1	0	5.169	4	NA	0	NA	0	NA	0	NA	0	0	0	0	1	1
607	2	6	Minus	C	1	0	0	5.666	6	D	0	0.5	1	0.5	0	0	0	0	0	0	1	1
607	3	6	Minus	D	0	1	0	7.207	6	C	1	0.5	0	0.5	0	0	0	0	0	0	0	1
607	4	6	Minus	C	1	0	0	2.873	7	D	0	0.5	1	0.33333333333333337	0	0.16666666666666669	0	0	0	0	1	1
607	5	6	Minus	C	1	0	0	2.898	7	C	1	0.5	0	0.33333333333333337	0	0.16666666666666669	0	0	0	0	1	1
607	6	6	Minus	D	0	1	0	3.812	8	C	1	0.2857142857142857	0	0.5714285714285714	0	0.14285714285714288	0	0	0	0	1	1
607	7	6	Minus	P	0	0	1	2.506	7	D	0	0.42857142857142855	1	0.5714285714285714	0	0	1	0	0	0	1	1
607	8	6	Minus	P	0	0	1	5.209	6	P	0	0.125	0	0.75	1	0.125	1	1	1	0	1	1
607	9	6	Minus	C	1	0	0	3.145	4	P	0	0	0	0.5714285714285714	1	0.42857142857142855	0	0	0	0	1	1
607	10	6	Minus	C	1	0	0	3.328	4	C	1	0.16666666666666666	0	0.6666666666666666	0	0.16666666666666666	0	0	0	0	1	1
607	11	6	Minus	P	0	0	1	3.784	4	C	1	0.25	0	0.75	0	0	1	1	0	0	1	1
607	12	6	Minus	D	0	1	0	4.627	5	P	0	0.25	0	0.5	1	0.25	0	0	0	0	1	1
607	13	6	Minus	C	1	0	0	3.211	6	D	0	0.5	1	0.5	0	0	0	0	0	0	1	1
607	14	6	Minus	C	1	0	0	2.567	6	C	1	0	0	0.4	0	0.6	0	0	0	0	1	1
607	15	6	Minus	P	0	0	1	2.859	6	C	1	0.33333333333333337	0	0.5	0	0.16666666666666666	1	1	1	0	1	1
608	0	6	Minus	NA	0	0	0	NA	2	NA	NA	NA	NA	NA	NA	NA	0	0	0	0	0	1
608	1	6	Minus	D	0	1	0	2.018	5	NA	0	NA	0	NA	0	NA	0	0	0	0	1	1
608	2	6	Minus	D	0	1	0	1.81	4	D	0	0.5	1	0.5	0	0	0	0	0	0	1	1
608	3	6	Minus	D	0	1	0	2.871	6	D	0	0.6	1	0.2	0	0.2	0	0	0	0	1	1
608	4	6	Minus	D	0	1	0	1.47	6	D	0	0.5	1	0.5	0	0	0	0	0	0	1	1
608	5	6	Minus	D	0	1	0	2.243	8	D	0	0.5	1	0.33333333333333337	0	0.16666666666666669	0	0	0	0	1	1
608	6	6	Minus	D	0	1	0	1.73	7	D	0	0.5	1	0.5	0	0	0	0	0	0	1	1
608	7	6	Minus	D	0	1	0	1.62	8	D	0	0.375	1	0.5	0	0.125	0	0	0	0	1	1
608	8	6	Minus	D	0	1	0	1.928	8	D	0	0.14285714285714288	1	0.5714285714285714	0	0.2857142857142857	0	0	0	0	1	1
608	9	6	Minus	D	0	1	0	1.904	6	D	0	0.125	1	0.5	0	0.375	0	0	0	0	1	1
608	10	6	Minus	D	0	1	0	1.662	6	D	0	0.625	1	0.375	0	0	0	0	0	0	1	1
608	11	6	Minus	D	0	1	0	2.152	7	D	0	0.33333333333333337	1	0.6666666666666666	0	0	0	0	0	0	1	1
608	12	6	Minus	D	0	1	0	2.009	6	D	0	0.16666666666666666	1	0.5	0	0.33333333333333337	0	0	0	0	1	1
608	13	6	Minus	D	0	1	0	2.121	5	D	0	0.2857142857142857	1	0.5714285714285714	0	0.14285714285714288	0	0	0	0	1	1
608	14	6	Minus	D	0	1	0	2.17	3	D	0	0.16666666666666669	1	0.5	0	0.33333333333333337	0	0	0	0	1	1
608	15	6	Minus	D	0	1	0	12.08	4	D	0	0.2	1	0.6	0	0.2	0	0	0	0	1	1
609	0	6	Minus	NA	0	0	0	NA	5	NA	NA	NA	NA	NA	NA	NA	0	0	0	0	0	0
609	1	6	Minus	P	0	0	1	4.438	5	NA	0	NA	0	NA	0	NA	0	0	0	1	0	0
609	2	6	Minus	D	0	1	0	3.726	5	P	0	0	0	0.8	1	0.2	0	0	0	0	0	0
609	3	6	Minus	C	1	0	0	5.502	6	D	0	0	1	0.6	0	0.4	0	0	0	0	1	0
609	4	6	Minus	P	0	0	1	2.933	5	C	1	0.2	0	0.6	0	0.2	1	1	1	0	0	0
609	5	6	Minus	D	0	1	0	3.581	5	P	0	0.16666666666666669	0	0.6666666666666666	1	0.16666666666666669	0	0	0	0	0	0
609	6	6	Minus	C	1	0	0	6.323	5	D	0	0.2	1	0.6	0	0.2	0	0	0	0	0	0
609	7	6	Minus	C	1	0	0	6.691	4	C	1	0.2	0	0.6	0	0.2	0	0	0	0	0	0
609	8	6	Minus	C	1	0	0	3.621	4	C	1	0.2	0	0.6	0	0.2	0	0	0	0	0	0
609	9	6	Minus	C	1	0	0	6.046	3	C	1	0.25	0	0.75	0	0	0	0	0	0	0	0
609	10	6	Minus	P	0	0	1	2.281	2	C	1	0.25	0	0.75	0	0	1	1	0	0	0	0
609	11	6	Minus	C	1	0	0	4.956	2	P	0	0.6666666666666666	0	0.33333333333333337	1	0	0	0	0	0	0	0
609	12	6	Minus	P	0	0	1	9.999	1	C	1	0.5	0	0.5	0	0	0	1	0	0	1	0
609	13	6	Minus	P	0	0	1	13.295	4	P	0	0.5	0	0.5	1	0	0	0	0	1	1	0
609	14	6	Minus	P	0	0	1	6.047	5	P	0	1	0	0	1	0	0	0	0	1	1	0
609	15	6	Minus	C	1	0	0	5.421	5	P	0	0.75	0	0.25	1	0	0	0	0	0	0	0
610	0	6	Minus	NA	0	0	0	NA	5	NA	NA	NA	NA	NA	NA	NA	0	0	0	0	0	1
610	1	6	Minus	D	0	1	0	17.399	5	NA	0	NA	0	NA	0	NA	0	0	0	0	0	1
610	2	6	Minus	P	0	0	1	37.117	4	D	0	0.2	1	0.6	0	0.2	1	1	1	0	1	1
610	3	6	Minus	D	0	1	0	7.159	6	P	0	0.4	0	0.2	1	0.4	0	0	0	0	1	1
610	4	6	Minus	D	0	1	0	11.352	8	D	0	0.5	1	0.25	0	0.25	0	0	0	0	1	1
610	5	6	Minus	D	0	1	0	6.257	8	D	0	0.5	1	0.16666666666666666	0	0.33333333333333337	0	0	0	0	1	1
610	6	6	Minus	D	0	1	0	2.28	9	D	0	0.25	1	0.375	0	0.375	0	0	0	0	1	1
610	7	6	Minus	D	0	1	0	2.181	9	D	0	0.375	1	0.625	0	0	0	0	0	0	0	1
610	8	6	Minus	D	0	1	0	4.692	9	D	0	0.33333333333333337	1	0.4444444444444444	0	0.2222222222222222	0	0	0	0	1	1
610	9	6	Minus	D	0	1	0	7.874	8	D	0	0.33333333333333337	1	0.33333333333333337	0	0.33333333333333337	0	0	0	0	1	1
610	10	6	Minus	C	1	0	0	7.657	8	D	0	0.4444444444444444	1	0.33333333333333337	0	0.2222222222222222	0	0	0	0	1	1
610	11	6	Minus	D	0	1	0	3.096	8	C	1	0.25	0	0.5	0	0.25	0	0	0	0	0	1
610	12	6	Minus	D	0	1	0	2.038	7	D	0	0.5	1	0.375	0	0.125	0	0	0	0	1	1
610	13	6	Minus	D	0	1	0	2.721	8	D	0	0.25	1	0.5	0	0.25	0	0	0	0	1	1
610	14	6	Minus	D	0	1	0	2.518	7	D	0	0.14285714285714288	1	0.7142857142857143	0	0.14285714285714288	0	0	0	0	0	1
610	15	6	Minus	D	0	1	0	2.216	7	D	0	0.375	1	0.625	0	0	0	0	0	0	0	1
611	0	6	Minus	NA	0	0	0	NA	6	NA	NA	NA	NA	NA	NA	NA	0	0	0	0	0	0
611	1	6	Minus	P	0	0	1	1.96	5	NA	0	NA	0	NA	0	NA	0	0	0	1	1	0
611	2	6	Minus	P	0	0	1	5.184	5	P	0	0.33333333333333337	0	0.5	1	0.16666666666666669	1	0	1	0	1	0
611	3	6	Minus	P	0	0	1	1.801	5	P	0	0.2	0	0.6	1	0.2	1	0	1	0	1	0
611	4	6	Minus	P	0	0	1	2.207	5	P	0	0.6	0	0.4	1	0	0	0	0	1	1	0
611	5	6	Minus	P	0	0	1	1.639	3	P	0	0.6	0	0.2	1	0.2	0	0	1	0	1	0
611	6	6	Minus	P	0	0	1	5.336	6	P	0	0.2	0	0.6	1	0.2	1	1	1	0	1	0
611	7	6	Minus	P	0	0	1	2.129	3	P	0	0.33333333333333337	0	0.6666666666666666	1	0	1	1	0	0	1	0
611	8	6	Minus	P	0	0	1	1.519	3	P	0	0.33333333333333337	0	0.5	1	0.16666666666666666	1	1	1	0	1	0
611	9	6	Minus	P	0	0	1	1.704	2	P	0	0	0	0.6666666666666666	1	0.33333333333333337	1	1	1	0	1	0
611	10	6	Minus	P	0	0	1	1.649	4	P	0	0.33333333333333337	0	0.33333333333333337	1	0.33333333333333337	1	0	1	0	1	0
611	11	6	Minus	P	0	0	1	2.082	4	P	0	0.5	0	0.5	1	0	0	1	0	0	1	0
611	12	6	Minus	P	0	0	1	1.92	3	P	0	0.25	0	0.5	1	0.25	1	1	1	0	1	0
611	13	6	Minus	P	0	0	1	1.825	1	P	0	0.25	0	0.75	1	0	1	0	0	0	1	0
611	14	6	Minus	P	0	0	1	1.696	1	P	0	0.33333333333333337	0	0.33333333333333337	1	0.33333333333333337	1	0	1	0	1	0
611	15	6	Minus	P	0	0	1	1.872	NA	P	0	1	0	0	1	0	0	0	0	1	1	0
612	0	6	Minus	NA	0	0	0	NA	4	NA	NA	NA	NA	NA	NA	NA	0	0	0	0	0	0
612	1	6	Minus	C	1	0	0	6.341	6	NA	0	NA	0	NA	0	NA	0	0	0	0	1	0
612	2	6	Minus	C	1	0	0	3.448	5	C	1	0	0	0.75	0	0.25	0	0	0	0	1	0
612	3	6	Minus	C	1	0	0	5.109	5	C	1	0.33333333333333337	0	0.33333333333333337	0	0.33333333333333337	0	0	0	0	1	0
612	4	6	Minus	C	1	0	0	6.633	6	C	1	0.4	0	0.4	0	0.2	0	0	0	0	1	0
612	5	6	Minus	P	0	0	1	5.597	3	C	1	0.4	0	0.6	0	0	1	1	0	0	1	0
612	6	6	Minus	C	1	0	0	5.564	4	P	0	0.33333333333333337	0	0.5	1	0.16666666666666669	0	0	0	0	1	0
612	7	6	Minus	C	1	0	0	5.92	5	C	1	0.33333333333333337	0	0.6666666666666666	0	0	0	0	0	0	1	0
612	8	6	Minus	C	1	0	0	2.489	6	C	1	0	0	1	0	0	0	0	0	0	1	0
612	9	6	Minus	C	1	0	0	5.718	6	C	1	0	0	0.8	0	0.2	0	0	0	0	0	0
612	10	6	Minus	C	1	0	0	7.742	7	C	1	0.16666666666666669	0	0.8333333333333334	0	0	0	0	0	0	1	0
612	11	6	Minus	C	1	0	0	6.155	6	C	1	0.16666666666666666	0	0.8333333333333334	0	0	0	0	0	0	0	0
612	12	6	Minus	C	1	0	0	18.166	6	C	1	0.2857142857142857	0	0.7142857142857143	0	0	0	0	0	0	0	0
612	13	6	Minus	C	1	0	0	4.265	6	C	1	0.16666666666666666	0	0.8333333333333334	0	0	0	0	0	0	0	0
612	14	6	Minus	C	1	0	0	11.647	6	C	1	0	0	0.8333333333333334	0	0.16666666666666666	0	0	0	0	0	0
612	15	6	Minus	C	1	0	0	3.446	6	C	1	0.16666666666666666	0	0.8333333333333334	0	0	0	0	0	0	1	0
613	0	6	Minus	NA	0	0	0	NA	5	NA	NA	NA	NA	NA	NA	NA	0	0	0	0	0	1
613	1	6	Minus	D	0	1	0	2.688	7	NA	0	NA	0	NA	0	NA	0	0	0	0	1	1
613	2	6	Minus	D	0	1	0	2.916	6	D	0	0.2	1	0.4	0	0.4	0	0	0	0	1	1
613	3	6	Minus	D	0	1	0	3.334	5	D	0	0.2857142857142857	1	0.5714285714285714	0	0.14285714285714288	0	0	0	0	1	1
613	4	6	Minus	D	0	1	0	2.811	7	D	0	0.33333333333333337	1	0.6666666666666666	0	0	0	0	0	0	1	1
613	5	6	Minus	D	0	1	0	3.036	8	D	0	0.4	1	0.6	0	0	0	0	0	0	1	1
613	6	6	Minus	D	0	1	0	2.668	9	D	0	0.42857142857142855	1	0.42857142857142855	0	0.14285714285714288	0	0	0	0	1	1
613	7	6	Minus	D	0	1	0	3.052	9	D	0	0.5	1	0.5	0	0	0	0	0	0	0	1
613	8	6	Minus	D	0	1	0	2.82	10	D	0	0.33333333333333337	1	0.5555555555555556	0	0.1111111111111111	0	0	0	0	1	1
613	9	6	Minus	D	0	1	0	3.116	10	D	0	0.33333333333333337	1	0.33333333333333337	0	0.33333333333333337	0	0	0	0	0	1
613	10	6	Minus	D	0	1	0	2.82	8	D	0	0.5	1	0.4	0	0.1	0	0	0	0	0	1
613	11	6	Minus	D	0	1	0	2.169	9	D	0	0.5	1	0.5	0	0	0	0	0	0	1	1
613	12	6	Minus	D	0	1	0	3.093	9	D	0	0.5	1	0.25	0	0.25	0	0	0	0	1	1
613	13	6	Minus	D	0	1	0	1.416	9	D	0	0.4444444444444444	1	0.5555555555555556	0	0	0	0	0	0	0	1
613	14	6	Minus	D	0	1	0	3.4	9	D	0	0.2222222222222222	1	0.5555555555555556	0	0.2222222222222222	0	0	0	0	0	1
613	15	6	Minus	D	0	1	0	3.366	8	D	0	0.4444444444444444	1	0.5555555555555556	0	0	0	0	0	0	1	1
700	0	7	Minus	NA	0	0	0	NA	4	NA	NA	NA	NA	NA	NA	NA	0	0	0	0	0	1
700	1	7	Minus	D	0	1	0	1.61	3	NA	0	NA	0	NA	0	NA	0	0	0	0	1	1
700	2	7	Minus	D	0	1	0	1.528	3	D	0	0.5	1	0.5	0	0	0	0	0	0	1	1
700	3	7	Minus	D	0	1	0	1.888	3	D	0	0.5	1	0.5	0	0	0	0	0	0	1	1
700	4	7	Minus	D	0	1	0	2.655	4	D	0	0.6666666666666666	1	0	0	0.33333333333333337	0	0	0	0	1	1
700	5	7	Minus	D	0	1	0	1.415	5	D	0	0.33333333333333337	1	0.6666666666666666	0	0	0	0	0	0	1	1
700	6	7	Minus	D	0	1	0	1.776	7	D	0	0	1	0.75	0	0.25	0	0	0	0	1	1
700	7	7	Minus	D	0	1	0	1.562	7	D	0	0.4	1	0.4	0	0.2	0	0	0	0	1	1
700	8	7	Minus	D	0	1	0	1.856	6	D	0	0.2857142857142857	1	0.5714285714285714	0	0.14285714285714288	0	0	0	0	0	1
700	9	7	Minus	D	0	1	0	1.537	7	D	0	0.2857142857142857	1	0.5714285714285714	0	0.14285714285714288	0	0	0	0	1	1
700	10	7	Minus	D	0	1	0	1.711	8	D	0	0.16666666666666669	1	0.6666666666666666	0	0.16666666666666666	0	0	0	0	1	1
700	11	7	Minus	D	0	1	0	1.41	7	D	0	0.14285714285714288	1	0.7142857142857143	0	0.14285714285714288	0	0	0	0	1	1
700	12	7	Minus	D	0	1	0	1.488	6	D	0	0.125	1	0.75	0	0.125	0	0	0	0	1	1
700	13	7	Minus	D	0	1	0	1.793	5	D	0	0.14285714285714288	1	0.8571428571428571	0	0	0	0	0	0	0	1
700	14	7	Minus	D	0	1	0	1.641	6	D	0	0	1	1	0	0	0	0	0	0	1	1
700	15	7	Minus	D	0	1	0	2.153	7	D	0	0	1	1	0	0	0	0	0	0	1	1
701	0	7	Minus	NA	0	0	0	NA	1	NA	NA	NA	NA	NA	NA	NA	0	0	0	0	0	1
701	1	7	Minus	D	0	1	0	2.328	2	NA	0	NA	0	NA	0	NA	0	0	0	0	1	1
701	2	7	Minus	D	0	1	0	2.242	6	D	0	0	1	1	0	0	0	0	0	0	1	1
701	3	7	Minus	D	0	1	0	1.937	6	D	0	0.5	1	0.5	0	0	0	0	0	0	1	1
701	4	7	Minus	D	0	1	0	1.556	8	D	0	0.5	1	0.33333333333333337	0	0.16666666666666666	0	0	0	0	1	1
701	5	7	Minus	D	0	1	0	5.005	6	D	0	0.5	1	0.5	0	0	0	0	0	0	1	1
701	6	7	Minus	D	0	1	0	1.653	7	D	0	0.125	1	0.625	0	0.25	0	0	0	0	1	1
701	7	7	Minus	D	0	1	0	2.365	7	D	0	0.6666666666666666	1	0.16666666666666669	0	0.16666666666666666	0	0	0	0	1	1
701	8	7	Minus	D	0	1	0	1.959	9	D	0	0.2857142857142857	1	0.5714285714285714	0	0.14285714285714288	0	0	0	0	1	1
701	9	7	Minus	D	0	1	0	1.934	9	D	0	0.42857142857142855	1	0.42857142857142855	0	0.14285714285714288	0	0	0	0	1	1
701	10	7	Minus	D	0	1	0	1.828	10	D	0	0.33333333333333337	1	0.5555555555555556	0	0.1111111111111111	0	0	0	0	1	1
701	11	7	Minus	D	0	1	0	2.028	9	D	0	0.4444444444444444	1	0.5555555555555556	0	0	0	0	0	0	0	1
701	12	7	Minus	D	0	1	0	2.299	9	D	0	0.3	1	0.7	0	0	0	0	0	0	0	1
701	13	7	Minus	D	0	1	0	2.126	8	D	0	0.2222222222222222	1	0.7777777777777778	0	0	0	0	0	0	0	1
701	14	7	Minus	D	0	1	0	1.808	7	D	0	0.33333333333333337	1	0.6666666666666666	0	0	0	0	0	0	1	1
701	15	7	Minus	D	0	1	0	2.225	8	D	0	0.25	1	0.75	0	0	0	0	0	0	1	1
702	0	7	Minus	NA	0	0	0	NA	1	NA	NA	NA	NA	NA	NA	NA	0	0	0	0	0	0
702	1	7	Minus	D	0	1	0	5.258	6	NA	0	NA	0	NA	0	NA	0	0	0	0	1	0
702	2	7	Minus	D	0	1	0	1.848	5	D	0	1	1	0	0	0	0	0	0	0	1	0
702	3	7	Minus	D	0	1	0	2.314	5	D	0	0.33333333333333337	1	0.6666666666666666	0	0	0	0	0	0	0	0
702	4	7	Minus	D	0	1	0	1.888	6	D	0	0.2	1	0.8	0	0	0	0	0	0	1	0
702	5	7	Minus	D	0	1	0	2.417	5	D	0	0.2	1	0.6	0	0.2	0	0	0	0	1	0
702	6	7	Minus	D	0	1	0	1.895	5	D	0	0	1	0.8333333333333334	0	0.16666666666666669	0	0	0	0	0	0
702	7	7	Minus	D	0	1	0	1.993	6	D	0	0.4	1	0.6	0	0	0	0	0	0	1	0
702	8	7	Minus	D	0	1	0	1.795	8	D	0	0.2	1	0.8	0	0	0	0	0	0	1	0
702	9	7	Minus	D	0	1	0	1.962	9	D	0	0.5	1	0.5	0	0	0	0	0	0	1	0
702	10	7	Minus	D	0	1	0	2.243	9	D	0	0.25	1	0.75	0	0	0	0	0	0	0	0
702	11	7	Minus	D	0	1	0	1.514	8	D	0	0.33333333333333337	1	0.6666666666666666	0	0	0	0	0	0	0	0
702	12	7	Minus	D	0	1	0	1.87	10	D	0	0.2222222222222222	1	0.7777777777777778	0	0	0	0	0	0	1	0
702	13	7	Minus	D	0	1	0	1.908	10	D	0	0.125	1	0.875	0	0	0	0	0	0	1	0
702	14	7	Minus	D	0	1	0	2.073	10	D	0	0.29999999999999993	1	0.6	0	0.1	0	0	0	0	0	0
702	15	7	Minus	D	0	1	0	1.895	8	D	0	0.2	1	0.7	0	0.1	0	0	0	0	1	0
703	0	7	Minus	NA	0	0	0	NA	5	NA	NA	NA	NA	NA	NA	NA	0	0	0	0	0	0
703	1	7	Minus	D	0	1	0	2.265	4	NA	0	NA	0	NA	0	NA	0	0	0	0	1	0
703	2	7	Minus	D	0	1	0	1.704	4	D	0	0	1	0.8	0	0.2	0	0	0	0	1	0
703	3	7	Minus	D	0	1	0	5.175	4	D	0	0	1	1	0	0	0	0	0	0	1	0
703	4	7	Minus	D	0	1	0	1.794	5	D	0	0.25	1	0.75	0	0	0	0	0	0	1	0
703	5	7	Minus	D	0	1	0	3.139	5	D	0	0.5	1	0.5	0	0	0	0	0	0	1	0
703	6	7	Minus	D	0	1	0	1.572	7	D	0	0.2	1	0.6	0	0.2	0	0	0	0	1	0
703	7	7	Minus	D	0	1	0	1.717	4	D	0	0.8	1	0.2	0	0	0	0	0	0	1	0
703	8	7	Minus	D	0	1	0	1.336	5	D	0	0.2857142857142857	1	0.7142857142857143	0	0	0	0	0	0	1	0
703	9	7	Minus	D	0	1	0	1.524	7	D	0	0	1	1	0	0	0	0	0	0	1	0
703	10	7	Minus	D	0	1	0	1.882	6	D	0	0	1	1	0	0	0	0	0	0	1	0
703	11	7	Minus	D	0	1	0	1.82	7	D	0	0.2857142857142857	1	0.7142857142857143	0	0	0	0	0	0	1	0
703	12	7	Minus	D	0	1	0	2.065	7	D	0	0	1	1	0	0	0	0	0	0	1	0
703	13	7	Minus	D	0	1	0	3.681	8	D	0	0.14285714285714288	1	0.8571428571428571	0	0	0	0	0	0	1	0
703	14	7	Minus	D	0	1	0	1.767	8	D	0	0.2857142857142857	1	0.7142857142857143	0	0	0	0	0	0	1	0
703	15	7	Minus	D	0	1	0	1.767	8	D	0	0	1	1	0	0	0	0	0	0	0	0
704	0	7	Minus	NA	0	0	0	NA	4	NA	NA	NA	NA	NA	NA	NA	0	0	0	0	0	0
704	1	7	Minus	C	1	0	0	6.148	7	NA	0	NA	0	NA	0	NA	0	0	0	0	1	0
704	2	7	Minus	C	1	0	0	7.696	5	C	1	0	0	1	0	0	0	0	0	0	1	0
704	3	7	Minus	C	1	0	0	3.192	5	C	1	0	0	1	0	0	0	0	0	0	0	0
704	4	7	Minus	C	1	0	0	3.177	5	C	1	0.2	0	0.6	0	0.2	0	0	0	0	0	0
704	5	7	Minus	C	1	0	0	3.202	4	C	1	0.6	0	0.4	0	0	0	0	0	0	1	0
704	6	7	Minus	D	0	1	0	5.401	5	C	1	0.2	0	0.6	0	0.2	0	0	0	0	1	0
704	7	7	Minus	C	1	0	0	2.928	5	D	0	0.75	1	0.25	0	0	0	0	0	0	0	0
704	8	7	Minus	C	1	0	0	1.785	3	C	1	0.6	0	0.4	0	0	0	0	0	0	1	0
704	9	7	Minus	C	1	0	0	4.528	6	C	1	0.8	0	0.2	0	0	0	0	0	0	1	0
704	10	7	Minus	C	1	0	0	8.425	4	C	1	0.6666666666666666	0	0.33333333333333337	0	0	0	0	0	0	1	0
704	11	7	Minus	C	1	0	0	1.904	3	C	1	0	0	0.8333333333333334	0	0.16666666666666669	0	0	0	0	1	0
704	12	7	Minus	D	0	1	0	2.255	4	C	1	0.25	0	0.5	0	0.25	0	0	0	0	1	0
704	13	7	Minus	C	1	0	0	2.323	5	D	0	0.33333333333333337	1	0.6666666666666666	0	0	0	0	0	0	1	0
704	14	7	Minus	D	0	1	0	2.199	3	C	1	0.25	0	0.5	0	0.25	0	0	0	0	1	0
704	15	7	Minus	D	0	1	0	2.713	3	D	0	0.2	1	0.6	0	0.2	0	0	0	0	1	0
705	0	7	Minus	NA	0	0	0	NA	4	NA	NA	NA	NA	NA	NA	NA	0	0	0	0	0	1
705	1	7	Minus	P	0	0	1	5.226	2	NA	0	NA	0	NA	0	NA	0	0	0	1	1	1
705	2	7	Minus	D	0	1	0	4.888	5	P	0	0.25	0	0.75	1	0	0	0	0	0	1	1
705	3	7	Minus	C	1	0	0	3.538	4	D	0	0.5	1	0.5	0	0	0	0	0	0	1	1
705	4	7	Minus	D	0	1	0	5.64	6	C	1	0.4	0	0.4	0	0.2	0	0	0	0	1	1
705	5	7	Minus	D	0	1	0	3.484	6	D	0	0.25	1	0.5	0	0.25	0	0	0	0	1	1
705	6	7	Minus	C	1	0	0	3.534	6	D	0	0.16666666666666666	1	0.5	0	0.33333333333333337	0	0	0	0	1	1
705	7	7	Minus	C	1	0	0	2.768	5	C	1	0.5	0	0.5	0	0	0	0	0	0	1	1
705	8	7	Minus	C	1	0	0	8.65	3	C	1	0.33333333333333337	0	0.6666666666666666	0	0	0	0	0	0	1	1
705	9	7	Minus	C	1	0	0	5.113	6	C	1	0.4	0	0.6	0	0	0	0	0	0	1	1
705	10	7	Minus	C	1	0	0	1.641	6	C	1	0.33333333333333337	0	0.6666666666666666	0	0	0	0	0	0	1	1
705	11	7	Minus	D	0	1	0	3.936	5	C	1	0.16666666666666669	0	0.6666666666666666	0	0.16666666666666666	0	0	0	0	1	1
705	12	7	Minus	D	0	1	0	6.539	4	D	0	0	1	0.8333333333333334	0	0.16666666666666666	0	0	0	0	1	1
705	13	7	Minus	C	1	0	0	2.679	5	D	0	0.2	1	0.8	0	0	0	0	0	0	1	1
705	14	7	Minus	D	0	1	0	2.096	4	C	1	0	0	0.75	0	0.25	0	0	0	0	1	1
705	15	7	Minus	D	0	1	0	4.153	4	D	0	0.2	1	0.8	0	0	0	0	0	0	1	1
706	0	7	Minus	NA	0	0	0	NA	3	NA	NA	NA	NA	NA	NA	NA	0	0	0	0	0	1
706	1	7	Minus	P	0	0	1	2.264	2	NA	0	NA	0	NA	0	NA	0	0	0	1	0	1
706	2	7	Minus	C	1	0	0	1.921	5	P	0	0.33333333333333337	0	0.6666666666666666	1	0	0	0	0	0	1	1
706	3	7	Minus	C	1	0	0	3.133	6	C	1	0	0	1	0	0	0	0	0	0	1	1
706	4	7	Minus	P	0	0	1	2.668	7	C	1	0.6	0	0.4	0	0	0	1	0	0	1	1
706	5	7	Minus	P	0	0	1	2.544	5	P	0	0.33333333333333337	0	0.6666666666666666	1	0	1	1	0	0	1	1
706	6	7	Minus	P	0	0	1	2.978	3	P	0	0.14285714285714288	0	0.7142857142857143	1	0.14285714285714288	1	1	1	0	1	1
706	7	7	Minus	P	0	0	1	2.745	3	P	0	0.4	0	0.6	1	0	1	1	0	0	1	1
706	8	7	Minus	P	0	0	1	1.777	2	P	0	0.33333333333333337	0	0.6666666666666666	1	0	1	1	0	0	1	1
706	9	7	Minus	P	0	0	1	5.308	3	P	0	0.33333333333333337	0	0.6666666666666666	1	0	1	1	0	0	1	1
706	10	7	Minus	P	0	0	1	2.021	3	P	0	0	0	1	1	0	1	1	0	0	1	1
706	11	7	Minus	P	0	0	1	2.23	3	P	0	0.6666666666666666	0	0.33333333333333337	1	0	0	1	0	0	1	1
706	12	7	Minus	C	1	0	0	2.093	4	P	0	0.33333333333333337	0	0.6666666666666666	1	0	0	0	0	0	1	1
706	13	7	Minus	P	0	0	1	2.125	3	C	1	0.33333333333333337	0	0.6666666666666666	0	0	1	1	0	0	0	1
706	14	7	Minus	P	0	0	1	2.283	4	P	0	0.75	0	0.25	1	0	0	1	0	0	1	1
706	15	7	Minus	D	0	1	0	3.858	5	P	0	0.33333333333333337	0	0.6666666666666666	1	0	0	0	0	0	1	1
707	0	7	Minus	NA	0	0	0	NA	3	NA	NA	NA	NA	NA	NA	NA	0	0	0	0	0	1
707	1	7	Minus	D	0	1	0	8.27	6	NA	0	NA	0	NA	0	NA	0	0	0	0	1	1
707	2	7	Minus	D	0	1	0	15.532	8	D	0	0.33333333333333337	1	0.6666666666666666	0	0	0	0	0	0	1	1
707	3	7	Minus	P	0	0	1	7.895	8	D	0	0.4	1	0.6	0	0	1	0	0	0	1	1
707	4	7	Minus	C	1	0	0	5.379	9	P	0	0.5	0	0.5	1	0	0	0	0	0	1	1
707	5	7	Minus	P	0	0	1	4.584	7	C	1	0.375	0	0.5	0	0.125	1	1	1	0	1	1
707	6	7	Minus	C	1	0	0	3.689	7	P	0	0.2222222222222222	0	0.6666666666666666	1	0.11111111111111108	0	0	0	0	1	1
707	7	7	Minus	D	0	1	0	2.193	8	C	1	0.2857142857142857	0	0.5714285714285714	0	0.14285714285714288	0	0	0	0	1	1
707	8	7	Minus	D	0	1	0	6.262	8	D	0	0.42857142857142855	1	0.5714285714285714	0	0	0	0	0	0	1	1
707	9	7	Minus	D	0	1	0	2.525	9	D	0	0.5	1	0.5	0	0	0	0	0	0	1	1
707	10	7	Minus	D	0	1	0	2.08	7	D	0	0.25	1	0.75	0	0	0	0	0	0	1	1
707	11	7	Minus	D	0	1	0	2.612	7	D	0	0.33333333333333337	1	0.6666666666666666	0	0	0	0	0	0	1	1
707	12	7	Minus	D	0	1	0	2.593	7	D	0	0.14285714285714288	1	0.8571428571428571	0	0	0	0	0	0	0	1
707	13	7	Minus	D	0	1	0	2.001	5	D	0	0.14285714285714288	1	0.8571428571428571	0	0	0	0	0	0	1	1
707	14	7	Minus	D	0	1	0	2.033	5	D	0	0.14285714285714288	1	0.8571428571428571	0	0	0	0	0	0	1	1
707	15	7	Minus	D	0	1	0	1.815	5	D	0	0	1	1	0	0	0	0	0	0	1	1
708	0	7	Minus	NA	0	0	0	NA	4	NA	NA	NA	NA	NA	NA	NA	0	0	0	0	0	1
708	1	7	Minus	D	0	1	0	7.166	5	NA	0	NA	0	NA	0	NA	0	0	0	0	1	1
708	2	7	Minus	D	0	1	0	2.633	6	D	0	0.25	1	0.5	0	0.25	0	0	0	0	1	1
708	3	7	Minus	D	0	1	0	2.731	8	D	0	0.25	1	0.75	0	0	0	0	0	0	1	1
708	4	7	Minus	D	0	1	0	2.264	7	D	0	0.33333333333333337	1	0.5	0	0.16666666666666666	0	0	0	0	0	1
708	5	7	Minus	D	0	1	0	2.363	8	D	0	0.375	1	0.5	0	0.125	0	0	0	0	1	1
708	6	7	Minus	D	0	1	0	2.992	6	D	0	0.14285714285714288	1	0.5714285714285714	0	0.2857142857142857	0	0	0	0	1	1
708	7	7	Minus	D	0	1	0	1.469	5	D	0	0.375	1	0.5	0	0.125	0	0	0	0	1	1
708	8	7	Minus	D	0	1	0	2.104	6	D	0	0.33333333333333337	1	0.6666666666666666	0	0	0	0	0	0	1	1
708	9	7	Minus	D	0	1	0	2.466	8	D	0	0.2	1	0.8	0	0	0	0	0	0	1	1
708	10	7	Minus	D	0	1	0	2.224	9	D	0	0	1	1	0	0	0	0	0	0	1	1
708	11	7	Minus	D	0	1	0	1.993	10	D	0	0.25	1	0.75	0	0	0	0	0	0	1	1
708	12	7	Minus	D	0	1	0	2.079	9	D	0	0.2222222222222222	1	0.7777777777777778	0	0	0	0	0	0	0	1
708	13	7	Minus	D	0	1	0	2.272	9	D	0	0.20000000000000004	1	0.8	0	0	0	0	0	0	0	1
708	14	7	Minus	D	0	1	0	1.639	9	D	0	0.33333333333333337	1	0.6666666666666667	0	0	0	0	0	0	0	1
708	15	7	Minus	D	0	1	0	2.354	9	D	0	0.22222222222222215	1	0.7777777777777778	0	0	0	0	0	0	1	1
709	0	7	Minus	NA	0	0	0	NA	3	NA	NA	NA	NA	NA	NA	NA	0	0	0	0	0	1
709	1	7	Minus	D	0	1	0	2.358	6	NA	0	NA	0	NA	0	NA	0	0	0	0	1	1
710	0	7	Minus	NA	0	0	0	NA	2	NA	NA	NA	NA	NA	NA	NA	0	0	0	0	0	1
710	1	7	Minus	D	0	1	0	4.101	2	NA	0	NA	0	NA	0	NA	0	0	0	0	0	1
710	2	7	Minus	D	0	1	0	4.404	4	D	0	0	1	0	0	1	0	0	0	0	1	1
710	3	7	Minus	C	1	0	0	5.328	4	D	0	0.5	1	0.5	0	0	0	0	0	0	1	1
710	4	7	Minus	D	0	1	0	2.049	7	C	1	0.5	0	0.25	0	0.25	0	0	0	0	1	1
710	5	7	Minus	D	0	1	0	5.264	6	D	0	0.25	1	0.5	0	0.25	0	0	0	0	1	1
710	6	7	Minus	C	1	0	0	3.578	6	D	0	0.14285714285714288	1	0.7142857142857143	0	0.14285714285714288	0	0	0	0	1	1
710	7	7	Minus	C	1	0	0	3.489	4	C	1	0.33333333333333337	0	0.5	0	0.16666666666666666	0	0	0	0	1	1
710	8	7	Minus	C	1	0	0	5.423	5	C	1	0.33333333333333337	0	0.5	0	0.16666666666666666	0	0	0	0	1	1
710	9	7	Minus	C	1	0	0	4.857	4	C	1	0.5	0	0.5	0	0	0	0	0	0	1	1
710	10	7	Minus	C	1	0	0	5.106	6	C	1	0.4	0	0.6	0	0	0	0	0	0	1	1
710	11	7	Minus	D	0	1	0	3.551	5	C	1	0	0	1	0	0	0	0	0	0	1	1
710	12	7	Minus	C	1	0	0	2.281	4	D	0	0	1	1	0	0	0	0	0	0	0	1
710	13	7	Minus	C	1	0	0	5.718	3	C	1	0	0	1	0	0	0	0	0	0	1	1
710	14	7	Minus	D	0	1	0	5.491	4	C	1	0	0	1	0	0	0	0	0	0	1	1
710	15	7	Minus	D	0	1	0	2.575	4	D	0	0	1	1	0	0	0	0	0	0	1	1
711	0	7	Minus	NA	0	0	0	NA	4	NA	NA	NA	NA	NA	NA	NA	0	0	0	0	0	0
711	1	7	Minus	C	1	0	0	2.178	5	NA	0	NA	0	NA	0	NA	0	0	0	0	1	0
711	2	7	Minus	C	1	0	0	2.495	6	C	1	0	0	0.5	0	0.5	0	0	0	0	1	0
711	3	7	Minus	C	1	0	0	1.82	6	C	1	0	0	1	0	0	0	0	0	0	1	0
711	4	7	Minus	C	1	0	0	2.235	7	C	1	0.33333333333333337	0	0.5	0	0.16666666666666669	0	0	0	0	1	0
711	5	7	Minus	C	1	0	0	1.747	6	C	1	0.5	0	0.33333333333333337	0	0.16666666666666669	0	0	0	0	1	0
711	6	7	Minus	C	1	0	0	2.16	8	C	1	0.14285714285714288	0	0.5714285714285714	0	0.2857142857142857	0	0	0	0	1	0
711	7	7	Minus	C	1	0	0	1.764	9	C	1	0.5	0	0.5	0	0	0	0	0	0	1	0
711	8	7	Minus	C	1	0	0	2.14	7	C	1	0.375	0	0.625	0	0	0	0	0	0	1	0
711	9	7	Minus	C	1	0	0	2.12	5	C	1	0.4444444444444444	0	0.4444444444444444	0	0.11111111111111108	0	0	0	0	1	0
711	10	7	Minus	C	1	0	0	2.162	3	C	1	0.42857142857142855	0	0.5714285714285714	0	0	0	0	0	0	1	0
711	11	7	Minus	C	1	0	0	1.784	5	C	1	0.2	0	0.8	0	0	0	0	0	0	1	0
711	12	7	Minus	C	1	0	0	1.602	7	C	1	0.33333333333333337	0	0.6666666666666666	0	0	0	0	0	0	1	0
711	13	7	Minus	C	1	0	0	1.905	7	C	1	0.2	0	0.8	0	0	0	0	0	0	1	0
711	14	7	Minus	C	1	0	0	2.294	7	C	1	0.14285714285714288	0	0.7142857142857143	0	0.14285714285714288	0	0	0	0	1	0
711	15	7	Minus	C	1	0	0	2.175	6	C	1	0.14285714285714288	0	0.7142857142857143	0	0.14285714285714288	0	0	0	0	1	0
712	0	7	Minus	NA	0	0	0	NA	2	NA	NA	NA	NA	NA	NA	NA	0	0	0	0	0	1
712	1	7	Minus	D	0	1	0	3.512	4	NA	0	NA	0	NA	0	NA	0	0	0	0	1	1
712	2	7	Minus	D	0	1	0	4.93	7	D	0	0.5	1	0.5	0	0	0	0	0	0	1	1
712	3	7	Minus	D	0	1	0	4.368	7	D	0	0.5	1	0.5	0	0	0	0	0	0	0	1
712	4	7	Minus	C	1	0	0	9.321	7	D	0	0.2857142857142857	1	0.5714285714285714	0	0.14285714285714288	0	0	0	0	0	1
712	5	7	Minus	D	0	1	0	4.224	7	C	1	0.42857142857142855	0	0.5714285714285714	0	0	0	0	0	0	0	1
712	6	7	Minus	C	1	0	0	6.776	7	D	0	0.2857142857142857	1	0.5714285714285714	0	0.14285714285714288	0	0	0	0	0	1
712	7	7	Minus	D	0	1	0	3.524	5	C	1	0.2857142857142857	0	0.7142857142857143	0	0	0	0	0	0	1	1
712	8	7	Minus	C	1	0	0	6.72	6	D	0	0.2857142857142857	1	0.7142857142857143	0	0	0	0	0	0	1	1
712	9	7	Minus	D	0	1	0	3.477	7	C	1	0.4	0	0.6	0	0	0	0	0	0	1	1
712	10	7	Minus	D	0	1	0	3.376	7	D	0	0.33333333333333337	1	0.6666666666666666	0	0	0	0	0	0	0	1
712	11	7	Minus	C	1	0	0	3.697	7	D	0	0.2857142857142857	1	0.7142857142857143	0	0	0	0	0	0	0	1
712	12	7	Minus	D	0	1	0	4.737	7	C	1	0.2857142857142857	0	0.7142857142857143	0	0	0	0	0	0	0	1
712	13	7	Minus	D	0	1	0	3.344	4	D	0	0.14285714285714288	1	0.8571428571428571	0	0	0	0	0	0	1	1
712	14	7	Minus	C	1	0	0	4.001	3	D	0	0.2857142857142857	1	0.7142857142857143	0	0	0	0	0	0	0	1
712	15	7	Minus	C	1	0	0	4.077	3	C	1	0.25	0	0.75	0	0	0	0	0	0	0	1
800	0	8	Minus	NA	0	0	0	NA	3	NA	NA	NA	NA	NA	NA	NA	0	0	0	0	0	0
800	1	8	Minus	D	0	1	0	2.095	3	NA	0	NA	0	NA	0	NA	0	0	0	0	0	0
800	2	8	Minus	D	0	1	0	1.576	3	D	0	0.6666666666666666	1	0.33333333333333337	0	0	0	0	0	0	0	0
800	3	8	Minus	D	0	1	0	1.794	3	D	0	0.6666666666666666	1	0.33333333333333337	0	0	0	0	0	0	0	0
800	4	8	Minus	D	0	1	0	2.028	3	D	0	0.6666666666666666	1	0.33333333333333337	0	0	0	0	0	0	0	0
800	5	8	Minus	D	0	1	0	2.147	2	D	0	0.6666666666666666	1	0.33333333333333337	0	0	0	0	0	0	0	0
800	6	8	Minus	D	0	1	0	1.631	2	D	0	0.6666666666666666	1	0	0	0.33333333333333337	0	0	0	0	0	0
800	7	8	Minus	D	0	1	0	1.675	2	D	0	0.5	1	0.5	0	0	0	0	0	0	0	0
800	8	8	Minus	D	0	1	0	2.163	2	D	0	0.5	1	0.5	0	0	0	0	0	0	0	0
800	9	8	Minus	D	0	1	0	1.913	1	D	0	0.5	1	0.5	0	0	0	0	0	0	0	0
800	10	8	Minus	D	0	1	0	1.631	1	D	0	0.5	1	0.5	0	0	0	0	0	0	0	0
800	11	8	Minus	D	0	1	0	3.643	1	D	0	0	1	1	0	0	0	0	0	0	0	0
800	12	8	Minus	D	0	1	0	1.787	1	D	0	1	1	0	0	0	0	0	0	0	0	0
800	13	8	Minus	D	0	1	0	1.999	1	D	0	0	1	1	0	0	0	0	0	0	0	0
800	14	8	Minus	D	0	1	0	2.24	1	D	0	0	1	1	0	0	0	0	0	0	0	0
800	15	8	Minus	C	1	0	0	1.694	1	D	0	0	1	1	0	0	0	0	0	0	0	0
801	0	8	Minus	NA	0	0	0	NA	4	NA	NA	NA	NA	NA	NA	NA	0	0	0	0	0	0
801	1	8	Minus	C	1	0	0	3.394	5	NA	0	NA	0	NA	0	NA	0	0	0	0	1	0
801	2	8	Minus	C	1	0	0	4.966	7	C	1	0	0	1	0	0	0	0	0	0	1	0
801	3	8	Minus	C	1	0	0	4.608	7	C	1	0.2	0	0.8	0	0	0	0	0	0	1	0
801	4	8	Minus	C	1	0	0	3.618	9	C	1	0.42857142857142855	0	0.5714285714285714	0	0	0	0	0	0	1	0
801	5	8	Minus	P	0	0	1	2.029	8	C	1	0.2857142857142857	0	0.7142857142857143	0	0	1	1	0	0	1	0
801	6	8	Minus	C	1	0	0	5.012	9	P	0	0.6666666666666666	0	0.33333333333333337	1	0	0	0	0	0	1	0
801	7	8	Minus	P	0	0	1	3.888	7	C	1	0.5714285714285714	0	0.42857142857142855	0	0	0	1	0	0	1	0
801	8	8	Minus	P	0	0	1	2.192	7	P	0	0.4444444444444444	0	0.5555555555555556	1	0	1	1	0	0	0	0
801	9	8	Minus	C	1	0	0	9.534	5	P	0	0.42857142857142855	0	0.5714285714285714	1	0	0	0	0	0	1	0
801	10	8	Minus	D	0	1	0	7.616	4	C	1	0.5714285714285714	0	0.42857142857142855	0	0	0	0	0	0	0	0
801	11	8	Minus	D	0	1	0	2.631	2	D	0	0.6	1	0.4	0	0	0	0	0	0	1	0
801	12	8	Minus	D	0	1	0	5.272	2	D	0	0.5	1	0.5	0	0	0	0	0	0	1	0
801	13	8	Minus	D	0	1	0	3.928	4	D	0	0.5	1	0.5	0	0	0	0	0	0	1	0
801	14	8	Minus	D	0	1	0	5.361	6	D	0	0.5	1	0.5	0	0	0	0	0	0	1	0
801	15	8	Minus	D	0	1	0	2.983	7	D	0	0.5	1	0.5	0	0	0	0	0	0	1	0
802	0	8	Minus	NA	0	0	0	NA	7	NA	NA	NA	NA	NA	NA	NA	0	0	0	0	0	1
802	1	8	Minus	D	0	1	0	2.511	7	NA	0	NA	0	NA	0	NA	0	0	0	0	1	1
802	2	8	Minus	D	0	1	0	1.816	8	D	0	0.42857142857142855	1	0.5714285714285714	0	0	0	0	0	0	1	1
802	3	8	Minus	D	0	1	0	2.61	8	D	0	0.2857142857142857	1	0.5714285714285714	0	0.14285714285714288	0	0	0	0	0	1
802	4	8	Minus	D	0	1	0	1.981	7	D	0	0.5	1	0.5	0	0	0	0	0	0	1	1
802	5	8	Minus	D	0	1	0	2.235	6	D	0	0.5	1	0.5	0	0	0	0	0	0	1	1
802	6	8	Minus	D	0	1	0	2.095	7	D	0	0.7142857142857143	1	0.2857142857142857	0	0	0	0	0	0	1	1
802	7	8	Minus	D	0	1	0	1.951	6	D	0	0.33333333333333337	1	0.5	0	0.16666666666666666	0	0	0	0	1	1
802	8	8	Minus	D	0	1	0	1.998	8	D	0	0.2857142857142857	1	0.7142857142857143	0	0	0	0	0	0	1	1
802	9	8	Minus	D	0	1	0	3.203	8	D	0	0.33333333333333337	1	0.6666666666666666	0	0	0	0	0	0	1	1
802	10	8	Minus	D	0	1	0	3.34	7	D	0	0.5	1	0.5	0	0	0	0	0	0	1	1
802	11	8	Minus	D	0	1	0	3.343	7	D	0	0.5	1	0.5	0	0	0	0	0	0	1	1
802	12	8	Minus	D	0	1	0	3.367	5	D	0	0.2857142857142857	1	0.7142857142857143	0	0	0	0	0	0	0	1
802	13	8	Minus	D	0	1	0	2.419	4	D	0	0.42857142857142855	1	0.5714285714285714	0	0	0	0	0	0	1	1
802	14	8	Minus	D	0	1	0	2.05	7	D	0	0.2	1	0.8	0	0	0	0	0	0	1	1
802	15	8	Minus	D	0	1	0	2.368	7	D	0	0.5	1	0.5	0	0	0	0	0	0	1	1
803	0	8	Minus	NA	0	0	0	NA	7	NA	NA	NA	NA	NA	NA	NA	0	0	0	0	0	1
803	1	8	Minus	C	1	0	0	1.832	8	NA	0	NA	0	NA	0	NA	0	0	0	0	1	1
803	2	8	Minus	C	1	0	0	1.561	4	C	1	0.2857142857142857	0	0.7142857142857143	0	0	0	0	0	0	1	1
803	3	8	Minus	C	1	0	0	1.81	5	C	1	0.375	0	0.5	0	0.125	0	0	0	0	1	1
803	4	8	Minus	C	1	0	0	2.52	6	C	1	0.75	0	0.25	0	0	0	0	0	0	1	1
803	5	8	Minus	C	1	0	0	2.311	6	C	1	0.6	0	0.4	0	0	0	0	0	0	1	1
803	6	8	Minus	C	1	0	0	2.34	7	C	1	0.5	0	0.33333333333333337	0	0.16666666666666669	0	0	0	0	1	1
803	7	8	Minus	C	1	0	0	1.391	7	C	1	0.5	0	0.33333333333333337	0	0.16666666666666666	0	0	0	0	1	1
803	8	8	Minus	C	1	0	0	1.896	8	C	1	0.7142857142857143	0	0.2857142857142857	0	0	0	0	0	0	1	1
803	9	8	Minus	C	1	0	0	1.315	6	C	1	0.7142857142857143	0	0.2857142857142857	0	0	0	0	0	0	1	1
803	10	8	Minus	C	1	0	0	1.747	2	C	1	0.625	0	0.375	0	0	0	0	0	0	1	1
803	11	8	Minus	C	1	0	0	1.966	4	C	1	0.6666666666666666	0	0.33333333333333337	0	0	0	0	0	0	1	1
803	12	8	Minus	C	1	0	0	1.741	5	C	1	0.5	0	0.5	0	0	0	0	0	0	1	1
803	13	8	Minus	C	1	0	0	1.796	4	C	1	0.5	0	0.5	0	0	0	0	0	0	1	1
803	14	8	Minus	C	1	0	0	1.972	8	C	1	0.2	0	0.8	0	0	0	0	0	0	1	1
803	15	8	Minus	C	1	0	0	1.912	5	C	1	0.25	0	0.75	0	0	0	0	0	0	1	1
804	0	8	Minus	NA	0	0	0	NA	7	NA	NA	NA	NA	NA	NA	NA	0	0	0	0	0	1
804	1	8	Minus	D	0	1	0	2.043	8	NA	0	NA	0	NA	0	NA	0	0	0	0	1	1
804	2	8	Minus	D	0	1	0	2.092	8	D	0	0.8571428571428571	1	0.14285714285714288	0	0	0	0	0	0	1	1
804	3	8	Minus	D	0	1	0	2.293	9	D	0	0.625	1	0.25	0	0.125	0	0	0	0	1	1
804	4	8	Minus	D	0	1	0	1.718	9	D	0	0.75	1	0.25	0	0	0	0	0	0	1	1
804	5	8	Minus	D	0	1	0	2.498	8	D	0	0.5555555555555556	1	0.4444444444444444	0	0	0	0	0	0	1	1
804	6	8	Minus	D	0	1	0	1.95	6	D	0	0.5555555555555556	1	0.33333333333333337	0	0.1111111111111111	0	0	0	0	1	1
804	7	8	Minus	D	0	1	0	2.868	6	D	0	0.5	1	0.375	0	0.125	0	0	0	0	1	1
804	8	8	Minus	D	0	1	0	2.356	8	D	0	0.33333333333333337	1	0.5	0	0.16666666666666669	0	0	0	0	1	1
804	9	8	Minus	D	0	1	0	1.944	8	D	0	0.33333333333333337	1	0.5	0	0.16666666666666669	0	0	0	0	1	1
804	10	8	Minus	D	0	1	0	1.53	7	D	0	0.625	1	0.375	0	0	0	0	0	0	1	1
804	11	8	Minus	D	0	1	0	1.492	7	D	0	0.5	1	0.5	0	0	0	0	0	0	1	1
804	12	8	Minus	D	0	1	0	2.056	5	D	0	0.2857142857142857	1	0.7142857142857143	0	0	0	0	0	0	0	1
804	13	8	Minus	D	0	1	0	1.9	4	D	0	0.2857142857142857	1	0.7142857142857143	0	0	0	0	0	0	1	1
804	14	8	Minus	D	0	1	0	2.109	7	D	0	0	1	1	0	0	0	0	0	0	1	1
804	15	8	Minus	D	0	1	0	2.294	7	D	0	0	1	1	0	0	0	0	0	0	1	1
805	0	8	Minus	NA	0	0	0	NA	5	NA	NA	NA	NA	NA	NA	NA	0	0	0	0	0	1
805	1	8	Minus	C	1	0	0	8.17	5	NA	0	NA	0	NA	0	NA	0	0	0	0	0	1
805	2	8	Minus	D	0	1	0	2.902	4	C	1	0.4	0	0.6	0	0	0	0	0	0	0	1
805	3	8	Minus	C	1	0	0	1.542	5	D	0	0.4	1	0.6	0	0	0	0	0	0	1	1
805	4	8	Minus	C	1	0	0	3.56	5	C	1	0.5	0	0.5	0	0	0	0	0	0	0	1
805	5	8	Minus	C	1	0	0	1.842	4	C	1	0.6	0	0.4	0	0	0	0	0	0	0	1
805	6	8	Minus	C	1	0	0	3.684	4	C	1	0.4	0	0.4	0	0.2	0	0	0	0	1	1
805	7	8	Minus	C	1	0	0	3.984	4	C	1	0.75	0	0.25	0	0	0	0	0	0	0	1
805	8	8	Minus	D	0	1	0	4.694	4	C	1	0.5	0	0.25	0	0.25	0	0	0	0	0	1
805	9	8	Minus	C	1	0	0	5.047	2	D	0	0.5	1	0.25	0	0.25	0	0	0	0	1	1
805	10	8	Minus	C	1	0	0	1.76	2	C	1	0.75	0	0.25	0	0	0	0	0	0	1	1
805	11	8	Minus	D	0	1	0	6.889	2	C	1	0	0	1	0	0	0	0	0	0	1	1
805	12	8	Minus	C	1	0	0	1.692	1	D	0	0.5	1	0.5	0	0	0	0	0	0	1	1
805	13	8	Minus	D	0	1	0	4.361	1	C	1	0.5	0	0.5	0	0	0	0	0	0	0	1
805	14	8	Minus	C	1	0	0	2.166	1	D	0	0	1	1	0	0	0	0	0	0	0	1
805	15	8	Minus	C	1	0	0	2.97	3	C	1	0	0	1	0	0	0	0	0	0	1	1
806	0	8	Minus	NA	0	0	0	NA	4	NA	NA	NA	NA	NA	NA	NA	0	0	0	0	0	1
806	1	8	Minus	C	1	0	0	3.017	4	NA	0	NA	0	NA	0	NA	0	0	0	0	0	1
806	2	8	Minus	C	1	0	0	2.872	6	C	1	0.25	0	0.75	0	0	0	0	0	0	1	1
806	3	8	Minus	C	1	0	0	3.08	6	C	1	0.25	0	0.5	0	0.25	0	0	0	0	1	1
806	4	8	Minus	C	1	0	0	3.017	5	C	1	0.5	0	0.5	0	0	0	0	0	0	1	1
806	5	8	Minus	C	1	0	0	3.471	6	C	1	0.5	0	0.5	0	0	0	0	0	0	1	1
806	6	8	Minus	C	1	0	0	3.36	6	C	1	0.6	0	0.4	0	0	0	0	0	0	0	1
806	7	8	Minus	C	1	0	0	4.033	2	C	1	0.6666666666666666	0	0.33333333333333337	0	0	0	0	0	0	1	1
806	8	8	Minus	C	1	0	0	3.504	4	C	1	0.33333333333333337	0	0.5	0	0.16666666666666669	0	0	0	0	1	1
806	9	8	Minus	C	1	0	0	3.112	4	C	1	0.5	0	0.5	0	0	0	0	0	0	1	1
806	10	8	Minus	C	1	0	0	3.729	5	C	1	1	0	0	0	0	0	0	0	0	1	1
806	11	8	Minus	D	0	1	0	7.574	5	C	1	0.5	0	0.5	0	0	0	0	0	0	1	1
806	12	8	Minus	C	1	0	0	2.753	3	D	0	0.6	1	0.4	0	0	0	0	0	0	1	1
806	13	8	Minus	D	0	1	0	4.184	3	C	1	0.6	0	0.4	0	0	0	0	0	0	0	1
806	14	8	Minus	D	0	1	0	2.024	4	D	0	0.33333333333333337	1	0.6666666666666666	0	0	0	0	0	0	1	1
806	15	8	Minus	D	0	1	0	3.594	5	D	0	0.6666666666666666	1	0.33333333333333337	0	0	0	0	0	0	1	1
807	0	8	Minus	NA	0	0	0	NA	7	NA	NA	NA	NA	NA	NA	NA	0	0	0	0	0	1
807	1	8	Minus	D	0	1	0	2.423	6	NA	0	NA	0	NA	0	NA	0	0	0	0	1	1
807	2	8	Minus	D	0	1	0	2.826	7	D	0	0.42857142857142855	1	0.5714285714285714	0	0	0	0	0	0	1	1
807	3	8	Minus	D	0	1	0	2.169	9	D	0	0.33333333333333337	1	0.5	0	0.16666666666666669	0	0	0	0	1	1
807	4	8	Minus	D	0	1	0	2.274	9	D	0	0.7142857142857143	1	0.28571428571428575	0	0	0	0	0	0	1	1
807	5	8	Minus	D	0	1	0	1.953	6	D	0	0.6666666666666667	1	0.33333333333333337	0	0	0	0	0	0	1	1
807	6	8	Minus	D	0	1	0	2.233	6	D	0	0.7777777777777778	1	0.11111111111111108	0	0.11111111111111108	0	0	0	0	1	1
807	7	8	Minus	D	0	1	0	1.727	7	D	0	0.6666666666666666	1	0.16666666666666666	0	0.16666666666666669	0	0	0	0	1	1
807	8	8	Minus	D	0	1	0	2.508	5	D	0	0.5	1	0.33333333333333337	0	0.16666666666666669	0	0	0	0	1	1
807	9	8	Minus	D	0	1	0	2.062	5	D	0	0.42857142857142855	1	0.42857142857142855	0	0.14285714285714288	0	0	0	0	1	1
807	10	8	Minus	D	0	1	0	1.955	4	D	0	0.8	1	0.2	0	0	0	0	0	0	1	1
807	11	8	Minus	D	0	1	0	2.938	2	D	0	0.6	1	0.4	0	0	0	0	0	0	1	1
807	12	8	Minus	D	0	1	0	2.337	3	D	0	0.25	1	0.75	0	0	0	0	0	0	1	1
807	13	8	Minus	D	0	1	0	2.431	5	D	0	0	1	1	0	0	0	0	0	0	1	1
807	14	8	Minus	D	0	1	0	2.006	8	D	0	0.33333333333333337	1	0.6666666666666666	0	0	0	0	0	0	1	1
807	15	8	Minus	D	0	1	0	1.983	6	D	0	0.4	1	0.6	0	0	0	0	0	0	1	1
808	0	8	Minus	NA	0	0	0	NA	3	NA	NA	NA	NA	NA	NA	NA	0	0	0	0	0	1
808	1	8	Minus	D	0	1	0	9.129	2	NA	0	NA	0	NA	0	NA	0	0	0	0	1	1
808	2	8	Minus	P	0	0	1	3.204	5	D	0	0.6666666666666666	1	0.33333333333333337	0	0	0	1	0	0	1	1
808	3	8	Minus	C	1	0	0	2.943	6	P	0	0.5	0	0.5	1	0	0	0	0	0	1	1
808	4	8	Minus	C	1	0	0	5.303	9	C	1	0.4	0	0.6	0	0	0	0	0	0	1	1
808	5	8	Minus	C	1	0	0	2.052	8	C	1	0.5	0	0.5	0	0	0	0	0	0	1	1
808	6	8	Minus	C	1	0	0	2.249	7	C	1	0.6666666666666666	0	0.33333333333333337	0	0	0	0	0	0	1	1
808	7	8	Minus	C	1	0	0	11.442	7	C	1	0.5714285714285714	0	0.42857142857142855	0	0	0	0	0	0	1	1
808	8	8	Minus	C	1	0	0	3.565	9	C	1	0.2857142857142857	0	0.5714285714285714	0	0.14285714285714288	0	0	0	0	1	1
808	9	8	Minus	C	1	0	0	2.638	7	C	1	0.42857142857142855	0	0.42857142857142855	0	0.14285714285714288	0	0	0	0	1	1
808	10	8	Minus	C	1	0	0	2.119	7	C	1	0.5555555555555556	0	0.4444444444444444	0	0	0	0	0	0	1	1
808	11	8	Minus	C	1	0	0	9.164	7	C	1	0.28571428571428575	0	0.7142857142857143	0	0	0	0	0	0	1	1
808	12	8	Minus	C	1	0	0	2.089	6	C	1	0.5714285714285714	0	0.42857142857142855	0	0	0	0	0	0	1	1
808	13	8	Minus	C	1	0	0	1.515	5	C	1	0.5714285714285714	0	0.42857142857142855	0	0	0	0	0	0	1	1
808	14	8	Minus	C	1	0	0	5.056	8	C	1	0.33333333333333337	0	0.6666666666666666	0	0	0	0	0	0	1	1
808	15	8	Minus	C	1	0	0	2.686	5	C	1	0.2	0	0.8	0	0	0	0	0	0	1	1
809	0	8	Minus	NA	0	0	0	NA	2	NA	NA	NA	NA	NA	NA	NA	0	0	0	0	0	1
809	1	8	Minus	D	0	1	0	2.521	2	NA	0	NA	0	NA	0	NA	0	0	0	0	1	1
809	2	8	Minus	D	0	1	0	2.16	3	D	0	0.5	1	0.5	0	0	0	0	0	0	1	1
809	3	8	Minus	D	0	1	0	2.359	2	D	0	0.5	1	0.5	0	0	0	0	0	0	1	1
809	4	8	Minus	D	0	1	0	2.202	3	D	0	0.33333333333333337	1	0.6666666666666666	0	0	0	0	0	0	1	1
809	5	8	Minus	D	0	1	0	2.168	5	D	0	0	1	1	0	0	0	0	0	0	1	1
809	6	8	Minus	D	0	1	0	2.88	7	D	0	0.33333333333333337	1	0.6666666666666666	0	0	0	0	0	0	1	1
809	7	8	Minus	D	0	1	0	3.05	7	D	0	0.4	1	0.6	0	0	0	0	0	0	1	1
809	8	8	Minus	D	0	1	0	2.173	7	D	0	0.42857142857142855	1	0.42857142857142855	0	0.14285714285714288	0	0	0	0	1	1
809	9	8	Minus	D	0	1	0	2.463	9	D	0	0.42857142857142855	1	0.42857142857142855	0	0.14285714285714288	0	0	0	0	1	1
809	10	8	Minus	D	0	1	0	2.041	7	D	0	0.7142857142857143	1	0.2857142857142857	0	0	0	0	0	0	1	1
809	11	8	Minus	D	0	1	0	2.315	7	D	0	0.5555555555555556	1	0.4444444444444444	0	0	0	0	0	0	1	1
809	12	8	Minus	D	0	1	0	2.082	6	D	0	0.28571428571428575	1	0.7142857142857143	0	0	0	0	0	0	1	1
809	13	8	Minus	D	0	1	0	2.514	5	D	0	0.5714285714285714	1	0.42857142857142855	0	0	0	0	0	0	1	1
809	14	8	Minus	D	0	1	0	1.9	5	D	0	0.5	1	0.5	0	0	0	0	0	0	1	1
809	15	8	Minus	D	0	1	0	2.679	7	D	0	0.4	1	0.6	0	0	0	0	0	0	1	1
810	0	8	Minus	NA	0	0	0	NA	3	NA	NA	NA	NA	NA	NA	NA	0	0	0	0	0	0
810	1	8	Minus	D	0	1	0	8.026	3	NA	0	NA	0	NA	0	NA	0	0	0	0	0	0
810	2	8	Minus	P	0	0	1	2.957	3	D	0	0.33333333333333337	1	0.6666666666666666	0	0	1	0	0	0	0	0
810	3	8	Minus	C	1	0	0	1.635	3	P	0	0.33333333333333337	0	0.6666666666666666	1	0	0	0	0	0	1	0
810	4	8	Minus	C	1	0	0	1.788	3	C	1	0.33333333333333337	0	0.6666666666666666	0	0	0	0	0	0	0	0
810	5	8	Minus	C	1	0	0	2.082	6	C	1	0	0	1	0	0	0	0	0	0	1	0
810	6	8	Minus	P	0	0	1	1.821	5	C	1	0.33333333333333337	0	0.6666666666666666	0	0	1	1	0	0	0	0
810	7	8	Minus	C	1	0	0	2.132	5	P	0	0.5	0	0.5	1	0	0	0	0	0	1	0
810	8	8	Minus	C	1	0	0	1.918	5	C	1	0.4	0	0.6	0	0	0	0	0	0	0	0
810	9	8	Minus	C	1	0	0	3.292	5	C	1	0.4	0	0.6	0	0	0	0	0	0	0	0
810	10	8	Minus	C	1	0	0	2.348	5	C	1	0.4	0	0.6	0	0	0	0	0	0	0	0
810	11	8	Minus	D	0	1	0	2.283	5	C	1	0.4	0	0.6	0	0	0	0	0	0	0	0
810	12	8	Minus	D	0	1	0	1.795	4	D	0	0.4	1	0.6	0	0	0	0	0	0	0	0
810	13	8	Minus	D	0	1	0	4.39	3	D	0	0.4	1	0.6	0	0	0	0	0	0	1	0
810	14	8	Minus	D	0	1	0	1.677	3	D	0	0.5	1	0.5	0	0	0	0	0	0	0	0
810	15	8	Minus	D	0	1	0	9.127	3	D	0	0.6666666666666666	1	0.33333333333333337	0	0	0	0	0	0	0	0
811	0	8	Minus	NA	0	0	0	NA	2	NA	NA	NA	NA	NA	NA	NA	0	0	0	0	0	1
811	1	8	Minus	C	1	0	0	2.916	3	NA	0	NA	0	NA	0	NA	0	0	0	0	1	1
811	2	8	Minus	C	1	0	0	3.519	1	C	1	0.5	0	0.5	0	0	0	0	0	0	0	1
811	3	8	Minus	C	1	0	0	2.746	3	C	1	1	0	0	0	0	0	0	0	0	1	1
811	4	8	Minus	C	1	0	0	3.483	3	C	1	1	0	0	0	0	0	0	0	0	1	1
811	5	8	Minus	C	1	0	0	1.381	3	C	1	0.6666666666666666	0	0.33333333333333337	0	0	0	0	0	0	0	1
811	6	8	Minus	C	1	0	0	4.56	3	C	1	1	0	0	0	0	0	0	0	0	1	1
811	7	8	Minus	C	1	0	0	5.109	2	C	1	1	0	0	0	0	0	0	0	0	0	1
811	8	8	Minus	C	1	0	0	4.005	4	C	1	1	0	0	0	0	0	0	0	0	1	1
811	9	8	Minus	C	1	0	0	2.439	4	C	1	0.5	0	0.5	0	0	0	0	0	0	1	1
811	10	8	Minus	C	1	0	0	4.094	5	C	1	1	0	0	0	0	0	0	0	0	1	1
811	11	8	Minus	C	1	0	0	2.25	3	C	1	1	0	0	0	0	0	0	0	0	1	1
811	12	8	Minus	C	1	0	0	3.127	2	C	1	0.6	0	0.4	0	0	0	0	0	0	0	1
811	13	8	Minus	C	1	0	0	2.098	NA	C	1	1	0	0	0	0	0	0	0	0	1	1
811	14	8	Minus	NA	0	0	0	NA	1	C	1	1	0	0	0	0	0	0	0	0	1	1
811	15	8	Minus	C	1	0	0	2.137	2	NA	0	NA	0	NA	0	NA	0	0	0	0	1	1
812	0	8	Minus	NA	0	0	0	NA	2	NA	NA	NA	NA	NA	NA	NA	0	0	0	0	0	0
812	1	8	Minus	C	1	0	0	3.069	1	NA	0	NA	0	NA	0	NA	0	0	0	0	0	0
812	2	8	Minus	C	1	0	0	3.246	1	C	1	1	0	0	0	0	0	0	0	0	0	0
812	3	8	Minus	C	1	0	0	3.155	3	C	1	1	0	0	0	0	0	0	0	0	1	0
812	4	8	Minus	C	1	0	0	3.263	4	C	1	1	0	0	0	0	0	0	0	0	1	0
812	5	8	Minus	C	1	0	0	4.565	4	C	1	1	0	0	0	0	0	0	0	0	0	0
813	0	8	Minus	NA	0	0	0	NA	5	NA	NA	NA	NA	NA	NA	NA	0	0	0	0	0	0
813	1	8	Minus	D	0	1	0	1.799	6	NA	0	NA	0	NA	0	NA	0	0	0	0	1	0
813	2	8	Minus	D	0	1	0	2.203	6	D	0	0.6	1	0.4	0	0	0	0	0	0	1	0
813	3	8	Minus	D	0	1	0	2.666	6	D	0	0.33333333333333337	1	0.6666666666666666	0	0	0	0	0	0	1	0
813	4	8	Minus	D	0	1	0	3.39	7	D	0	0.5	1	0.5	0	0	0	0	0	0	1	0
813	5	8	Minus	C	1	0	0	3.5	5	D	0	0.33333333333333337	1	0.6666666666666666	0	0	0	0	0	0	1	0
813	6	8	Minus	D	0	1	0	2.325	5	C	1	0.2857142857142857	0	0.5714285714285714	0	0.14285714285714288	0	0	0	0	0	0
813	7	8	Minus	D	0	1	0	2.688	3	D	0	0.4	1	0.6	0	0	0	0	0	0	0	0
813	8	8	Minus	D	0	1	0	2.943	4	D	0	0.2	1	0.6	0	0.2	0	0	0	0	1	0
813	9	8	Minus	D	0	1	0	2.112	4	D	0	0	1	1	0	0	0	0	0	0	1	0
813	10	8	Minus	D	0	1	0	3.052	4	D	0	0.25	1	0.75	0	0	0	0	0	0	1	0
813	11	8	Minus	C	1	0	0	4.824	4	D	0	0.25	1	0.75	0	0	0	0	0	0	1	0
813	12	8	Minus	D	0	1	0	3.276	3	C	1	0.25	0	0.75	0	0	0	0	0	0	1	0
813	13	8	Minus	D	0	1	0	2.448	3	D	0	0.25	1	0.75	0	0	0	0	0	0	1	0
813	14	8	Minus	D	0	1	0	3.306	3	D	0	0.33333333333333337	1	0.6666666666666666	0	0	0	0	0	0	1	0
813	15	8	Minus	D	0	1	0	5.664	2	D	0	0.6666666666666666	1	0.33333333333333337	0	0	0	0	0	0	1	0
814	0	8	Minus	NA	0	0	0	NA	4	NA	NA	NA	NA	NA	NA	NA	0	0	0	0	0	1
814	1	8	Minus	C	1	0	0	1.709	4	NA	0	NA	0	NA	0	NA	0	0	0	0	1	1
814	2	8	Minus	C	1	0	0	1.617	7	C	1	0.25	0	0.75	0	0	0	0	0	0	1	1
814	3	8	Minus	C	1	0	0	1.992	7	C	1	0.25	0	0.75	0	0	0	0	0	0	1	1
814	4	8	Minus	C	1	0	0	2.403	7	C	1	0.42857142857142855	0	0.5714285714285714	0	0	0	0	0	0	1	1
814	5	8	Minus	C	1	0	0	2.119	6	C	1	0.42857142857142855	0	0.5714285714285714	0	0	0	0	0	0	1	1
814	6	8	Minus	C	1	0	0	1.744	5	C	1	0.5714285714285714	0	0.2857142857142857	0	0.14285714285714288	0	0	0	0	1	1
814	7	8	Minus	C	1	0	0	2.704	6	C	1	0.4	0	0.4	0	0.2	0	0	0	0	1	1
814	8	8	Minus	C	1	0	0	1.972	9	C	1	0.4	0	0.4	0	0.2	0	0	0	0	1	1
814	9	8	Minus	C	1	0	0	1.856	8	C	1	0.6666666666666666	0	0.16666666666666666	0	0.16666666666666669	0	0	0	0	1	1
814	10	8	Minus	C	1	0	0	1.761	8	C	1	0.5555555555555556	0	0.4444444444444444	0	0	0	0	0	0	1	1
814	11	8	Minus	C	1	0	0	1.745	6	C	1	0.5	0	0.5	0	0	0	0	0	0	1	1
814	12	8	Minus	C	1	0	0	1.509	6	C	1	0.375	0	0.625	0	0	0	0	0	0	1	1
814	13	8	Minus	C	1	0	0	1.592	7	C	1	0.5	0	0.5	0	0	0	0	0	0	1	1
814	14	8	Minus	C	1	0	0	1.766	5	C	1	0.16666666666666669	0	0.8333333333333334	0	0	0	0	0	0	1	1
814	15	8	Minus	C	1	0	0	1.808	5	C	1	0.42857142857142855	0	0.5714285714285714	0	0	0	0	0	0	1	1
815	0	8	Minus	NA	0	0	0	NA	5	NA	NA	NA	NA	NA	NA	NA	0	0	0	0	0	1
815	1	8	Minus	C	1	0	0	6.99	5	NA	0	NA	0	NA	0	NA	0	0	0	0	0	1
815	2	8	Minus	C	1	0	0	1.956	5	C	1	0.6	0	0.4	0	0	0	0	0	0	1	1
815	3	8	Minus	C	1	0	0	2.802	6	C	1	0.4	0	0.6	0	0	0	0	0	0	1	1
815	4	8	Minus	D	0	1	0	7.23	9	C	1	0.6	0	0.4	0	0	0	0	0	0	1	1
815	5	8	Minus	C	1	0	0	2.872	7	D	0	0.6666666666666666	1	0.33333333333333337	0	0	0	0	0	0	0	1
815	6	8	Minus	C	1	0	0	5.92	5	C	1	0.5555555555555556	0	0.33333333333333337	0	0.11111111111111108	0	0	0	0	1	1
815	7	8	Minus	D	0	1	0	7.816	5	C	1	0.5714285714285714	0	0.2857142857142857	0	0.14285714285714288	0	0	0	0	1	1
815	8	8	Minus	C	1	0	0	2.027	6	D	0	0.6	1	0.2	0	0.2	0	0	0	0	1	1
815	9	8	Minus	C	1	0	0	4.88	4	C	1	0.4	0	0.4	0	0.2	0	0	0	0	1	1
815	10	8	Minus	C	1	0	0	1.793	6	C	1	0.6666666666666666	0	0.33333333333333337	0	0	0	0	0	0	1	1
815	11	8	Minus	C	1	0	0	2.309	6	C	1	0.5	0	0.5	0	0	0	0	0	0	1	1
815	12	8	Minus	C	1	0	0	6.946	4	C	1	0.6666666666666666	0	0.33333333333333337	0	0	0	0	0	0	1	1
815	13	8	Minus	D	0	1	0	4.909	3	C	1	0.6666666666666666	0	0.33333333333333337	0	0	0	0	0	0	1	1
815	14	8	Minus	C	1	0	0	1.949	1	D	0	0.75	1	0.25	0	0	0	0	0	0	0	1
815	15	8	Minus	C	1	0	0	1.708	1	C	1	0.33333333333333337	0	0.6666666666666666	0	0	0	0	0	0	0	1
900	0	9	Minus	NA	0	0	0	NA	5	NA	NA	NA	NA	NA	NA	NA	0	0	0	0	0	1
900	1	9	Minus	P	0	0	1	6.976	3	NA	0	NA	0	NA	0	NA	0	0	0	1	0	1
900	2	9	Minus	D	0	1	0	5.366	3	P	0	0.4	0	0.6	1	0	0	0	0	0	0	1
900	3	9	Minus	D	0	1	0	5.545	3	D	0	0.33333333333333337	1	0.6666666666666666	0	0	0	0	0	0	0	1
900	4	9	Minus	P	0	0	1	5.986	3	D	0	0.33333333333333337	1	0.6666666666666666	0	0	1	1	0	0	0	1
900	5	9	Minus	P	0	0	1	1.672	3	P	0	0	0	1	1	0	1	1	0	0	0	1
900	6	9	Minus	C	1	0	0	1.792	3	P	0	0.33333333333333337	0	0.6666666666666666	1	0	0	0	0	0	0	1
900	7	9	Minus	C	1	0	0	1.377	3	C	1	0.33333333333333337	0	0.33333333333333337	0	0.33333333333333337	0	0	0	0	0	1
900	8	9	Minus	C	1	0	0	1.839	3	C	1	0	0	1	0	0	0	0	0	0	0	1
900	9	9	Minus	D	0	1	0	2.331	2	C	1	0	0	1	0	0	0	0	0	0	0	1
900	10	9	Minus	D	0	1	0	1.533	2	D	0	0	1	1	0	0	0	0	0	0	0	1
900	11	9	Minus	D	0	1	0	1.639	2	D	0	0.5	1	0.5	0	0	0	0	0	0	0	1
900	12	9	Minus	D	0	1	0	1.648	2	D	0	0	1	0.5	0	0.5	0	0	0	0	0	1
900	13	9	Minus	D	0	1	0	1.467	2	D	0	0	1	1	0	0	0	0	0	0	0	1
900	14	9	Minus	P	0	0	1	2.521	2	D	0	0.5	1	0.5	0	0	0	1	0	0	0	1
900	15	9	Minus	D	0	1	0	2.239	2	P	0	0.5	0	0.5	1	0	0	0	0	0	0	1
901	0	9	Minus	NA	0	0	0	NA	1	NA	NA	NA	NA	NA	NA	NA	0	0	0	0	0	1
901	1	9	Minus	C	1	0	0	1.876	3	NA	0	NA	0	NA	0	NA	0	0	0	0	1	1
901	2	9	Minus	C	1	0	0	2.111	4	C	1	0	0	1	0	0	0	0	0	0	1	1
901	3	9	Minus	C	1	0	0	1.98	6	C	1	0	0	0.6666666666666666	0	0.33333333333333337	0	0	0	0	1	1
902	0	9	Minus	NA	0	0	0	NA	6	NA	NA	NA	NA	NA	NA	NA	0	0	0	0	0	1
902	1	9	Minus	D	0	1	0	2.137	7	NA	0	NA	0	NA	0	NA	0	0	0	0	1	1
902	2	9	Minus	D	0	1	0	2.279	5	D	0	0.33333333333333337	1	0.5	0	0.16666666666666669	0	0	0	0	1	1
902	3	9	Minus	D	0	1	0	5.364	7	D	0	0.2857142857142857	1	0.5714285714285714	0	0.14285714285714288	0	0	0	0	1	1
902	4	9	Minus	D	0	1	0	1.583	9	D	0	0.2	1	0.6	0	0.2	0	0	0	0	1	1
902	5	9	Minus	D	0	1	0	1.617	10	D	0	0.2857142857142857	1	0.7142857142857143	0	0	0	0	0	0	1	1
902	6	9	Minus	D	0	1	0	1.801	10	D	0	0.33333333333333337	1	0.6666666666666666	0	0	0	0	0	0	1	1
902	7	9	Minus	D	0	1	0	1.95	9	D	0	0.2	1	0.6	0	0.2	0	0	0	0	1	1
902	8	9	Minus	D	0	1	0	1.526	7	D	0	0.20000000000000004	1	0.8	0	0	0	0	0	0	1	1
902	9	9	Minus	D	0	1	0	1.913	7	D	0	0	1	1	0	0	0	0	0	0	1	1
902	10	9	Minus	D	0	1	0	1.491	10	D	0	0	1	1	0	0	0	0	0	0	1	1
902	11	9	Minus	D	0	1	0	1.4	9	D	0	0.14285714285714288	1	0.8571428571428571	0	0	0	0	0	0	1	1
902	12	9	Minus	D	0	1	0	1.664	10	D	0	0.20000000000000004	1	0.8	0	0	0	0	0	0	1	1
902	13	9	Minus	D	0	1	0	1.769	8	D	0	0.2222222222222222	1	0.7777777777777778	0	0	0	0	0	0	1	1
902	14	9	Minus	D	0	1	0	1.287	6	D	0	0.3	1	0.7	0	0	0	0	0	0	0	1
902	15	9	Minus	D	0	1	0	1.425	7	D	0	0.25	1	0.75	0	0	0	0	0	0	1	1
903	0	9	Minus	NA	0	0	0	NA	4	NA	NA	NA	NA	NA	NA	NA	0	0	0	0	0	1
903	1	9	Minus	P	0	0	1	1.69	7	NA	0	NA	0	NA	0	NA	0	0	0	1	1	1
903	2	9	Minus	P	0	0	1	7.391	8	P	0	0	0	0.75	1	0.25	1	1	1	0	1	1
903	3	9	Minus	P	0	0	1	1.962	9	P	0	0.14285714285714288	0	0.8571428571428571	1	0	1	1	0	0	1	1
903	4	9	Minus	C	1	0	0	1.569	9	P	0	0.375	0	0.625	1	0	0	0	0	0	1	1
903	5	9	Minus	D	0	1	0	2.085	8	C	1	0.125	0	0.75	0	0.125	0	0	0	0	1	1
903	6	9	Minus	D	0	1	0	1.42	7	D	0	0.2222222222222222	1	0.7777777777777778	0	0	0	0	0	0	1	1
903	7	9	Minus	D	0	1	0	1.833	6	D	0	0.25	1	0.625	0	0.125	0	0	0	0	1	1
903	8	9	Minus	D	0	1	0	1.821	4	D	0	0.14285714285714288	1	0.8571428571428571	0	0	0	0	0	0	1	1
903	9	9	Minus	D	0	1	0	1.701	5	D	0	0	1	1	0	0	0	0	0	0	1	1
903	10	9	Minus	D	0	1	0	6.1	5	D	0	0.25	1	0.75	0	0	0	0	0	0	1	1
903	11	9	Minus	D	0	1	0	1.399	8	D	0	0.2	1	0.8	0	0	0	0	0	0	1	1
903	12	9	Minus	D	0	1	0	1.785	7	D	0	0.2	1	0.8	0	0	0	0	0	0	1	1
903	13	9	Minus	D	0	1	0	1.616	8	D	0	0.25	1	0.75	0	0	0	0	0	0	1	1
903	14	9	Minus	D	0	1	0	2.333	7	D	0	0.2857142857142857	1	0.7142857142857143	0	0	0	0	0	0	1	1
903	15	9	Minus	D	0	1	0	3.079	6	D	0	0.125	1	0.875	0	0	0	0	0	0	1	1
904	0	9	Minus	NA	0	0	0	NA	8	NA	NA	NA	NA	NA	NA	NA	0	0	0	0	0	0
904	1	9	Minus	D	0	1	0	2.223	10	NA	0	NA	0	NA	0	NA	0	0	0	0	1	0
904	2	9	Minus	D	0	1	0	1.695	7	D	0	0.375	1	0.5	0	0.125	0	0	0	0	1	0
904	3	9	Minus	D	0	1	0	2.021	6	D	0	0.2	1	0.7	0	0.1	0	0	0	0	1	0
904	4	9	Minus	D	0	1	0	1.968	5	D	0	0.14285714285714288	1	0.7142857142857143	0	0.14285714285714288	0	0	0	0	1	0
904	5	9	Minus	D	0	1	0	2.126	5	D	0	0.16666666666666666	1	0.8333333333333334	0	0	0	0	0	0	1	0
904	6	9	Minus	D	0	1	0	2.201	5	D	0	0.4	1	0.6	0	0	0	0	0	0	1	0
904	7	9	Minus	D	0	1	0	2.345	6	D	0	0.2	1	0.8	0	0	0	0	0	0	1	0
904	8	9	Minus	D	0	1	0	1.905	6	D	0	0.2	1	0.8	0	0	0	0	0	0	1	0
904	9	9	Minus	D	0	1	0	2.178	8	D	0	0.33333333333333337	1	0.6666666666666666	0	0	0	0	0	0	1	0
904	10	9	Minus	D	0	1	0	2.054	8	D	0	0.16666666666666666	1	0.8333333333333334	0	0	0	0	0	0	1	0
904	11	9	Minus	D	0	1	0	2.088	6	D	0	0.25	1	0.75	0	0	0	0	0	0	1	0
904	12	9	Minus	D	0	1	0	2.072	4	D	0	0.125	1	0.875	0	0	0	0	0	0	1	0
904	13	9	Minus	D	0	1	0	2.024	3	D	0	0.33333333333333337	1	0.6666666666666666	0	0	0	0	0	0	1	0
904	14	9	Minus	D	0	1	0	1.664	5	D	0	0	1	1	0	0	0	0	0	0	1	0
904	15	9	Minus	D	0	1	0	2.232	5	D	0	0	1	1	0	0	0	0	0	0	1	0
905	0	9	Minus	NA	0	0	0	NA	3	NA	NA	NA	NA	NA	NA	NA	0	0	0	0	0	0
905	1	9	Minus	D	0	1	0	2.781	6	NA	0	NA	0	NA	0	NA	0	0	0	0	1	0
905	2	9	Minus	D	0	1	0	2.224	6	D	0	0	1	0.6666666666666666	0	0.33333333333333337	0	0	0	0	1	0
905	3	9	Minus	D	0	1	0	2.965	7	D	0	0.16666666666666666	1	0.6666666666666666	0	0.16666666666666669	0	0	0	0	1	0
905	4	9	Minus	D	0	1	0	1.822	6	D	0	0.33333333333333337	1	0.5	0	0.16666666666666669	0	0	0	0	0	0
905	5	9	Minus	D	0	1	0	1.616	5	D	0	0.33333333333333337	1	0.6666666666666666	0	0	0	0	0	0	0	0
905	6	9	Minus	D	0	1	0	1.981	8	D	0	0.33333333333333337	1	0.6666666666666666	0	0	0	0	0	0	1	0
905	7	9	Minus	D	0	1	0	1.578	6	D	0	0.4	1	0.6	0	0	0	0	0	0	1	0
905	8	9	Minus	D	0	1	0	1.648	7	D	0	0.25	1	0.75	0	0	0	0	0	0	1	0
905	9	9	Minus	D	0	1	0	1.673	9	D	0	0.16666666666666666	1	0.8333333333333334	0	0	0	0	0	0	1	0
905	10	9	Minus	D	0	1	0	3.527	10	D	0	0.14285714285714288	1	0.8571428571428571	0	0	0	0	0	0	1	0
905	11	9	Minus	D	0	1	0	3.923	10	D	0	0.2222222222222222	1	0.6666666666666666	0	0.1111111111111111	0	0	0	0	1	0
905	12	9	Minus	D	0	1	0	2.969	11	D	0	0.2	1	0.7	0	0.1	0	0	0	0	1	0
905	13	9	Minus	D	0	1	0	2.353	9	D	0	0.1	1	0.9	0	0	0	0	0	0	1	0
905	14	9	Minus	D	0	1	0	3.254	8	D	0	0.1818181818181818	1	0.8181818181818182	0	0	0	0	0	0	0	0
905	15	9	Minus	C	1	0	0	4.903	10	D	0	0.11111111111111108	1	0.8888888888888888	0	0	0	0	0	0	1	0
906	0	9	Minus	NA	0	0	0	NA	5	NA	NA	NA	NA	NA	NA	NA	0	0	0	0	0	0
906	1	9	Minus	C	1	0	0	23.587	8	NA	0	NA	0	NA	0	NA	0	0	0	0	1	0
906	2	9	Minus	D	0	1	0	4.66	8	C	1	0.2	0	0.6	0	0.2	0	0	0	0	1	0
906	3	9	Minus	C	1	0	0	8.222	10	D	0	0.375	1	0.625	0	0	0	0	0	0	1	0
906	4	9	Minus	D	0	1	0	11.552	9	C	1	0.125	0	0.75	0	0.125	0	0	0	0	0	0
906	5	9	Minus	C	1	0	0	12.241	7	D	0	0.2222222222222222	1	0.6666666666666666	0	0.11111111111111108	0	0	0	0	0	0
906	6	9	Minus	C	1	0	0	5.466	8	C	1	0.1111111111111111	0	0.7777777777777778	0	0.11111111111111108	0	0	0	0	1	0
906	7	9	Minus	D	0	1	0	16.221	7	C	1	0.2857142857142857	0	0.7142857142857143	0	0	0	0	0	0	0	0
906	8	9	Minus	D	0	1	0	3.515	9	D	0	0.25	1	0.75	0	0	0	0	0	0	1	0
906	9	9	Minus	D	0	1	0	15.541	7	D	0	0.2857142857142857	1	0.7142857142857143	0	0	0	0	0	0	0	0
906	10	9	Minus	C	1	0	0	4.682	8	D	0	0.1111111111111111	1	0.8888888888888888	0	0	0	0	0	0	1	0
906	11	9	Minus	D	0	1	0	8.13	7	C	1	0.14285714285714288	0	0.8571428571428571	0	0	0	0	0	0	1	0
906	12	9	Minus	D	0	1	0	20.181	6	D	0	0.125	1	0.875	0	0	0	0	0	0	1	0
906	13	9	Minus	C	1	0	0	4.141	8	D	0	0.14285714285714288	1	0.8571428571428571	0	0	0	0	0	0	1	0
906	14	9	Minus	C	1	0	0	7.68	10	C	1	0	0	1	0	0	0	0	0	0	1	0
906	15	9	Minus	D	0	1	0	3.149	8	C	1	0	0	0.875	0	0.125	0	0	0	0	0	0
907	0	9	Minus	NA	0	0	0	NA	5	NA	NA	NA	NA	NA	NA	NA	0	0	0	0	0	0
907	1	9	Minus	D	0	1	0	2.324	7	NA	0	NA	0	NA	0	NA	0	0	0	0	1	0
907	2	9	Minus	D	0	1	0	1.906	5	D	0	0.2	1	0.8	0	0	0	0	0	0	1	0
907	3	9	Minus	D	0	1	0	3.197	6	D	0	0	1	1	0	0	0	0	0	0	1	0
907	4	9	Minus	D	0	1	0	1.678	8	D	0	0.2	1	0.8	0	0	0	0	0	0	1	0
907	5	9	Minus	D	0	1	0	4.917	10	D	0	0.16666666666666669	1	0.8333333333333334	0	0	0	0	0	0	1	0
907	6	9	Minus	D	0	1	0	1.52	9	D	0	0.25	1	0.75	0	0	0	0	0	0	1	0
907	7	9	Minus	D	0	1	0	1.591	9	D	0	0.3	1	0.7	0	0	0	0	0	0	1	0
907	8	9	Minus	D	0	1	0	1.816	8	D	0	0.2222222222222222	1	0.7777777777777778	0	0	0	0	0	0	1	0
907	9	9	Minus	D	0	1	0	2.199	9	D	0	0.2222222222222222	1	0.7777777777777778	0	0	0	0	0	0	1	0
907	10	9	Minus	D	0	1	0	1.819	8	D	0	0.25	1	0.75	0	0	0	0	0	0	1	0
907	11	9	Minus	D	0	1	0	1.982	8	D	0	0.33333333333333337	1	0.6666666666666666	0	0	0	0	0	0	1	0
907	12	9	Minus	D	0	1	0	1.217	7	D	0	0.125	1	0.875	0	0	0	0	0	0	0	0
907	13	9	Minus	D	0	1	0	3.479	8	D	0	0.125	1	0.875	0	0	0	0	0	0	1	0
907	14	9	Minus	D	0	1	0	2.024	9	D	0	0.2857142857142857	1	0.7142857142857143	0	0	0	0	0	0	1	0
907	15	9	Minus	D	0	1	0	2.33	9	D	0	0.25	1	0.75	0	0	0	0	0	0	1	0
908	0	9	Minus	NA	0	0	0	NA	3	NA	NA	NA	NA	NA	NA	NA	0	0	0	0	0	1
908	1	9	Minus	D	0	1	0	2.567	5	NA	0	NA	0	NA	0	NA	0	0	0	0	1	1
908	2	9	Minus	D	0	1	0	2.834	3	D	0	0.33333333333333337	1	0	0	0.6666666666666666	0	0	0	0	1	1
908	3	9	Minus	D	0	1	0	2.269	5	D	0	0.2	1	0.6	0	0.2	0	0	0	0	1	1
908	4	9	Minus	D	0	1	0	2.08	6	D	0	0.6666666666666666	1	0.33333333333333337	0	0	0	0	0	0	1	1
908	5	9	Minus	D	0	1	0	2.037	5	D	0	0.25	1	0.5	0	0.25	0	0	0	0	1	1
908	6	9	Minus	D	0	1	0	3.107	7	D	0	0.33333333333333337	1	0.6666666666666666	0	0	0	0	0	0	1	1
908	7	9	Minus	D	0	1	0	2.016	7	D	0	0.4	1	0.6	0	0	0	0	0	0	1	1
908	8	9	Minus	D	0	1	0	1.697	6	D	0	0.2857142857142857	1	0.7142857142857143	0	0	0	0	0	0	1	1
908	9	9	Minus	D	0	1	0	1.871	5	D	0	0.2857142857142857	1	0.7142857142857143	0	0	0	0	0	0	1	1
908	10	9	Minus	D	0	1	0	1.895	7	D	0	0.33333333333333337	1	0.6666666666666666	0	0	0	0	0	0	1	1
908	11	9	Minus	D	0	1	0	2.142	5	D	0	0.2	1	0.8	0	0	0	0	0	0	1	1
908	12	9	Minus	D	0	1	0	2.064	6	D	0	0.28571428571428575	1	0.7142857142857143	0	0	0	0	0	0	1	1
908	13	9	Minus	D	0	1	0	2.006	3	D	0	0.2	1	0.8	0	0	0	0	0	0	1	1
908	14	9	Minus	D	0	1	0	2	6	D	0	0.33333333333333337	1	0.6666666666666666	0	0	0	0	0	0	1	1
908	15	9	Minus	D	0	1	0	1.96	6	D	0	0.33333333333333337	1	0.6666666666666666	0	0	0	0	0	0	1	1
909	0	9	Minus	NA	0	0	0	NA	4	NA	NA	NA	NA	NA	NA	NA	0	0	0	0	0	1
909	1	9	Minus	D	0	1	0	3.119	4	NA	0	NA	0	NA	0	NA	0	0	0	0	0	1
909	2	9	Minus	D	0	1	0	2.03	4	D	0	0.25	1	0.75	0	0	0	0	0	0	0	1
909	3	9	Minus	D	0	1	0	1.767	2	D	0	0.25	1	0.75	0	0	0	0	0	0	0	1
909	4	9	Minus	D	0	1	0	1.872	2	D	0	0	1	1	0	0	0	0	0	0	0	1
909	5	9	Minus	D	0	1	0	2.496	2	D	0	0	1	1	0	0	0	0	0	0	0	1
909	6	9	Minus	P	0	0	1	1.69	1	D	0	0	1	1	0	0	1	0	0	0	0	1
909	7	9	Minus	D	0	1	0	2.099	1	P	0	0	0	0.5	1	0.5	0	0	0	0	0	1
909	8	9	Minus	D	0	1	0	1.984	1	D	0	0	1	1	0	0	0	0	0	0	0	1
909	9	9	Minus	C	1	0	0	1.839	1	D	0	0	1	1	0	0	0	0	0	0	0	1
909	10	9	Minus	D	0	1	0	2.016	1	C	1	0	0	1	0	0	0	0	0	0	0	1
909	11	9	Minus	D	0	1	0	2.359	1	D	0	0	1	1	0	0	0	0	0	0	0	1
909	12	9	Minus	D	0	1	0	1.992	1	D	0	0	1	0	0	1	0	0	0	0	0	1
909	13	9	Minus	C	1	0	0	1.529	1	D	0	0	1	1	0	0	0	0	0	0	0	1
909	14	9	Minus	C	1	0	0	1.777	1	C	1	0	0	1	0	0	0	0	0	0	0	1
909	15	9	Minus	C	1	0	0	1.518	1	C	1	0	0	1	0	0	0	0	0	0	0	1
910	0	9	Minus	NA	0	0	0	NA	6	NA	NA	NA	NA	NA	NA	NA	0	0	0	0	0	1
910	1	9	Minus	C	1	0	0	2.104	5	NA	0	NA	0	NA	0	NA	0	0	0	0	1	1
910	2	9	Minus	C	1	0	0	1.752	4	C	1	0.5	0	0.5	0	0	0	0	0	0	1	1
910	3	9	Minus	C	1	0	0	2.338	3	C	1	0.2	0	0.8	0	0	0	0	0	0	1	1
910	4	9	Minus	C	1	0	0	2.217	7	C	1	0	0	1	0	0	0	0	0	0	1	1
910	5	9	Minus	C	1	0	0	2.109	9	C	1	0	0	1	0	0	0	0	0	0	1	1
910	6	9	Minus	C	1	0	0	2.359	6	C	1	0.2857142857142857	0	0.7142857142857143	0	0	0	0	0	0	1	1
910	7	9	Minus	C	1	0	0	2.048	8	C	1	0.2222222222222222	0	0.7777777777777778	0	0	0	0	0	0	1	1
910	8	9	Minus	C	1	0	0	2.11	8	C	1	0.16666666666666666	0	0.8333333333333334	0	0	0	0	0	0	1	1
910	9	9	Minus	C	1	0	0	2.086	9	C	1	0.125	0	0.875	0	0	0	0	0	0	1	1
910	10	9	Minus	C	1	0	0	1.687	10	C	1	0.125	0	0.875	0	0	0	0	0	0	1	1
910	11	9	Minus	C	1	0	0	1.973	6	C	1	0.2222222222222222	0	0.7777777777777778	0	0	0	0	0	0	1	1
910	12	9	Minus	C	1	0	0	1.772	4	C	1	0.1	0	0.9	0	0	0	0	0	0	1	1
910	13	9	Minus	C	1	0	0	1.676	5	C	1	0	0	1	0	0	0	0	0	0	1	1
910	14	9	Minus	D	0	1	0	1.975	7	C	1	0	0	1	0	0	0	0	0	0	1	1
910	15	9	Minus	C	1	0	0	2.105	6	D	0	0	1	1	0	0	0	0	0	0	1	1
911	0	9	Minus	NA	0	0	0	NA	5	NA	NA	NA	NA	NA	NA	NA	0	0	0	0	0	0
911	1	9	Minus	D	0	1	0	2.697	5	NA	0	NA	0	NA	0	NA	0	0	0	0	1	0
911	2	9	Minus	D	0	1	0	2.186	8	D	0	0.2	1	0.4	0	0.4	0	0	0	0	1	0
911	3	9	Minus	D	0	1	0	1.687	7	D	0	0	1	1	0	0	0	0	0	0	1	0
911	4	9	Minus	D	0	1	0	2.056	5	D	0	0.25	1	0.625	0	0.125	0	0	0	0	0	0
911	5	9	Minus	D	0	1	0	1.728	6	D	0	0.33333333333333337	1	0.5	0	0.16666666666666669	0	0	0	0	1	0
911	6	9	Minus	D	0	1	0	1.664	9	D	0	0	1	0.8	0	0.2	0	0	0	0	1	0
911	7	9	Minus	D	0	1	0	1.632	7	D	0	0.16666666666666669	1	0.8333333333333334	0	0	0	0	0	0	1	0
911	8	9	Minus	D	0	1	0	1.616	8	D	0	0.2222222222222222	1	0.7777777777777778	0	0	0	0	0	0	1	0
911	9	9	Minus	D	0	1	0	2.04	6	D	0	0.2857142857142857	1	0.7142857142857143	0	0	0	0	0	0	1	0
911	10	9	Minus	D	0	1	0	1.639	7	D	0	0.125	1	0.875	0	0	0	0	0	0	1	0
911	11	9	Minus	D	0	1	0	1.661	6	D	0	0.33333333333333337	1	0.5	0	0.16666666666666669	0	0	0	0	1	0
911	12	9	Minus	D	0	1	0	2.04	5	D	0	0.2857142857142857	1	0.5714285714285714	0	0.14285714285714288	0	0	0	0	1	0
911	13	9	Minus	D	0	1	0	2.057	5	D	0	0	1	1	0	0	0	0	0	0	1	0
911	14	9	Minus	D	0	1	0	1.849	4	D	0	0	1	1	0	0	0	0	0	0	1	0
911	15	9	Minus	D	0	1	0	1.628	5	D	0	0.2	1	0.8	0	0	0	0	0	0	1	0
912	0	9	Minus	NA	0	0	0	NA	5	NA	NA	NA	NA	NA	NA	NA	0	0	0	0	0	1
912	1	9	Minus	D	0	1	0	2.038	8	NA	0	NA	0	NA	0	NA	0	0	0	0	1	1
912	2	9	Minus	D	0	1	0	1.856	8	D	0	0	1	0.8	0	0.2	0	0	0	0	1	1
912	3	9	Minus	D	0	1	0	2.103	7	D	0	0	1	0.875	0	0.125	0	0	0	0	1	1
912	4	9	Minus	D	0	1	0	2.056	6	D	0	0.25	1	0.75	0	0	0	0	0	0	1	1
912	5	9	Minus	D	0	1	0	1.96	5	D	0	0.14285714285714288	1	0.8571428571428571	0	0	0	0	0	0	1	1
912	6	9	Minus	D	0	1	0	1.863	8	D	0	0.16666666666666669	1	0.8333333333333334	0	0	0	0	0	0	1	1
912	7	9	Minus	D	0	1	0	1.929	8	D	0	0.4	1	0.6	0	0	0	0	0	0	1	1
912	8	9	Minus	D	0	1	0	1.687	7	D	0	0.25	1	0.75	0	0	0	0	0	0	0	1
912	9	9	Minus	D	0	1	0	2.604	5	D	0	0.25	1	0.75	0	0	0	0	0	0	1	1
912	10	9	Minus	D	0	1	0	2.05	7	D	0	0.2857142857142857	1	0.7142857142857143	0	0	0	0	0	0	1	1
912	11	9	Minus	D	0	1	0	1.913	7	D	0	0.4	1	0.6	0	0	0	0	0	0	1	1
912	12	9	Minus	D	0	1	0	1.764	6	D	0	0.14285714285714288	1	0.8571428571428571	0	0	0	0	0	0	1	1
912	13	9	Minus	D	0	1	0	1.727	5	D	0	0.14285714285714288	1	0.8571428571428571	0	0	0	0	0	0	1	1
912	14	9	Minus	D	0	1	0	3.231	6	D	0	0.33333333333333337	1	0.6666666666666666	0	0	0	0	0	0	1	1
912	15	9	Minus	D	0	1	0	1.936	6	D	0	0.2	1	0.8	0	0	0	0	0	0	1	1
913	0	9	Minus	NA	0	0	0	NA	4	NA	NA	NA	NA	NA	NA	NA	0	0	0	0	0	1
913	1	9	Minus	P	0	0	1	3.781	4	NA	0	NA	0	NA	0	NA	0	0	0	1	1	1
913	2	9	Minus	D	0	1	0	5.391	4	P	0	0.25	0	0.5	1	0.25	0	0	0	0	0	1
913	3	9	Minus	C	1	0	0	2.112	4	D	0	0.5	1	0.25	0	0.25	0	0	0	0	0	1
913	4	9	Minus	P	0	0	1	5.649	2	C	1	0.25	0	0.5	0	0.25	1	0	1	0	0	1
913	5	9	Minus	D	0	1	0	6.83	5	P	0	0.33333333333333337	0	0.6666666666666666	1	0	0	0	0	0	1	1
913	6	9	Minus	D	0	1	0	1.595	7	D	0	0	1	1	0	0	0	0	0	0	1	1
913	7	9	Minus	C	1	0	0	2.637	6	D	0	0	1	0.8	0	0.2	0	0	0	0	0	1
913	8	9	Minus	D	0	1	0	4.228	5	C	1	0	0	1	0	0	0	0	0	0	1	1
913	9	9	Minus	D	0	1	0	4.196	4	D	0	0	1	1	0	0	0	0	0	0	0	1
913	10	9	Minus	P	0	0	1	2.361	4	D	0	0	1	1	0	0	1	1	0	0	1	1
913	11	9	Minus	P	0	0	1	9.471	4	P	0	0	0	1	1	0	1	1	0	0	1	1
913	12	9	Minus	D	0	1	0	1.961	4	P	0	0	0	0.75	1	0.25	0	0	0	0	1	1
913	13	9	Minus	D	0	1	0	3.629	5	D	0	0.25	1	0.75	0	0	0	0	0	0	1	1
913	14	9	Minus	D	0	1	0	3.771	5	D	0	0.25	1	0.75	0	0	0	0	0	0	0	1
913	15	9	Minus	D	0	1	0	2.766	4	D	0	0.2	1	0.8	0	0	0	0	0	0	1	1
914	0	9	Minus	NA	0	0	0	NA	7	NA	NA	NA	NA	NA	NA	NA	0	0	0	0	0	1
914	1	9	Minus	C	1	0	0	2.961	7	NA	0	NA	0	NA	0	NA	0	0	0	0	0	1
914	2	9	Minus	C	1	0	0	2.096	6	C	1	0.14285714285714288	0	0.5714285714285714	0	0.2857142857142857	0	0	0	0	1	1
914	3	9	Minus	D	0	1	0	2.498	6	C	1	0.14285714285714288	0	0.8571428571428571	0	0	0	0	0	0	0	1
914	4	9	Minus	D	0	1	0	2.969	5	D	0	0.33333333333333337	1	0.5	0	0.16666666666666666	0	0	0	0	0	1
914	5	9	Minus	D	0	1	0	1.984	5	D	0	0.33333333333333337	1	0.33333333333333337	0	0.33333333333333337	0	0	0	0	0	1
914	6	9	Minus	P	0	0	1	2.083	4	D	0	0	1	0.8	0	0.2	1	1	1	0	0	1
914	7	9	Minus	D	0	1	0	2.208	4	P	0	0.2	0	0.6	1	0.2	0	0	0	0	0	1
914	8	9	Minus	D	0	1	0	1.816	3	D	0	0.5	1	0.5	0	0	0	0	0	0	0	1
914	9	9	Minus	D	0	1	0	1.848	3	D	0	0.25	1	0.75	0	0	0	0	0	0	0	1
914	10	9	Minus	D	0	1	0	1.807	3	D	0	0.33333333333333337	1	0.6666666666666666	0	0	0	0	0	0	0	1
914	11	9	Minus	P	0	0	1	2.311	2	D	0	0	1	0.6666666666666666	0	0.33333333333333337	1	1	1	0	0	1
914	12	9	Minus	D	0	1	0	1.815	2	P	0	0	0	0.6666666666666666	1	0.33333333333333337	0	0	0	0	0	1
914	13	9	Minus	D	0	1	0	2.431	2	D	0	0	1	1	0	0	0	0	0	0	0	1
914	14	9	Minus	D	0	1	0	2.039	2	D	0	0.5	1	0.5	0	0	0	0	0	0	0	1
914	15	9	Minus	D	0	1	0	2.178	2	D	0	0.5	1	0	0	0.5	0	0	0	0	0	1
915	0	9	Minus	NA	0	0	0	NA	2	NA	NA	NA	NA	NA	NA	NA	0	0	0	0	0	1
915	1	9	Minus	C	1	0	0	1.809	2	NA	0	NA	0	NA	0	NA	0	0	0	0	1	1
915	2	9	Minus	C	1	0	0	2.504	3	C	1	0.5	0	0.5	0	0	0	0	0	0	1	1
915	3	9	Minus	C	1	0	0	2.823	6	C	1	0	0	1	0	0	0	0	0	0	1	1
915	4	9	Minus	C	1	0	0	1.689	5	C	1	0	0	1	0	0	0	0	0	0	1	1
915	5	9	Minus	C	1	0	0	1.887	5	C	1	0.16666666666666666	0	0.8333333333333334	0	0	0	0	0	0	1	1
915	6	9	Minus	C	1	0	0	1.889	6	C	1	0.2	0	0.8	0	0	0	0	0	0	1	1
915	7	9	Minus	C	1	0	0	4.393	5	C	1	0.2	0	0.8	0	0	0	0	0	0	1	1
915	8	9	Minus	C	1	0	0	1.474	6	C	1	0.16666666666666669	0	0.8333333333333334	0	0	0	0	0	0	1	1
915	9	9	Minus	C	1	0	0	1.496	4	C	1	0.2	0	0.8	0	0	0	0	0	0	1	1
[truncated: 9,487 more rows]
